# Supplementary material for: catena-Poly[[bis­(pyridine-κN)zinc(II)]-μ-benzene-1,4-dicarboxyl­ato-κ2 O 1:O 4]
Source: Acta Crystallogr Sect E Struct Rep Online. 2010 Jun 23;66(Pt 7):m829. doi: 10.1107/S1600536810022385 (PMC3007002; doi:10.1107/S1600536810022385)
Supplement: Supplementary file 2 [file e-66-0m829-Isup2.hkl]

# 
# h,k,l, Fc-squared, Fo-squared, sigma(Fo-squared) and status flag 
# 
data_I
_shelx_title ' SA561 in C2/c' 
_shelx_refln_list_code          4 
_shelx_F_calc_maximum      274.96 
_exptl_crystal_F_000       792.00 
_reflns_d_resolution_high  0.7701 
 
loop_ 
 _symmetry_equiv_pos_as_xyz 
 'x, y, z' 
 '-x, y, -z+1/2' 
 'x+1/2, y+1/2, z' 
 '-x+1/2, y+1/2, -z+1/2' 
 '-x, -y, -z' 
 'x, -y, z-1/2' 
 '-x+1/2, -y+1/2, -z' 
 'x+1/2, -y+1/2, z-1/2' 
 
_cell_length_a    20.0540 
_cell_length_b     6.2993 
_cell_length_c    14.7610 
_cell_angle_alpha  90.000 
_cell_angle_beta  111.500 
_cell_angle_gamma  90.000 
 
_shelx_F_squared_multiplier     1.000 
 
loop_ 
 _refln_index_h 
 _refln_index_k 
 _refln_index_l 
 _refln_F_squared_calc 
 _refln_F_squared_meas 
 _refln_F_squared_sigma 
 _refln_observed_status 
   4   0   0       34.10       71.16      4.18 o 
   6   0   0     4836.80     4457.06     40.95 o 
   8   0   0    13047.49    12951.03    130.66 o 
  10   0   0     3317.13     3018.56     88.16 o 
  12   0   0      263.11      196.38     10.77 o 
  14   0   0     1509.47     1433.26     35.84 o 
  16   0   0    13548.59    13532.72    494.93 o 
  18   0   0     1013.12     1095.89     75.88 o 
  20   0   0      985.83      939.69     61.36 o 
  22   0   0      131.12      168.28     41.57 o 
  24   0   0      818.00      860.82    171.40 o 
   1   1   0     2076.21     2192.02     18.39 o 
   3   1   0     1370.93     1350.19     18.90 o 
   5   1   0      171.78      159.44      5.38 o 
   7   1   0      881.98      761.30     14.65 o 
   9   1   0     8291.69     8730.36     77.36 o 
  11   1   0     5172.95     5248.48     83.92 o 
  13   1   0     3439.65     3444.64     55.80 o 
  15   1   0     3091.03     3038.49     48.47 o 
  17   1   0     3343.94     3396.51    120.99 o 
  19   1   0       50.67       72.31      9.29 o 
  21   1   0      345.06      317.23     83.96 o 
  23   1   0      671.31      563.33    133.70 o 
   0   2   0     1373.44     1168.69     15.00 o 
   2   2   0      198.45      192.95      5.59 o 
   4   2   0     4227.48     4311.19     39.46 o 
   6   2   0      246.62      238.03      6.83 o 
   8   2   0     2963.30     3166.50     36.11 o 
  10   2   0       10.99       10.03      2.62 o 
  12   2   0     2513.86     2383.78     68.20 o 
  14   2   0      557.28      538.12     21.94 o 
  16   2   0       92.03       80.20     10.78 o 
  18   2   0      176.88      153.65      8.33 o 
  20   2   0       48.14       43.42     14.05 o 
  22   2   0       13.44       23.20      7.49 o 
   1   3   0      898.75      853.57     16.32 o 
   3   3   0     2052.54     2067.41     35.09 o 
   5   3   0      715.79      721.18     14.74 o 
   7   3   0     3261.28     3385.50     48.55 o 
   9   3   0     3231.55     3248.86     45.58 o 
  11   3   0     2476.56     2402.53     56.97 o 
  13   3   0      582.36      544.02     29.82 o 
  15   3   0      255.61      311.51     16.89 o 
  17   3   0      113.17      104.30     14.33 o 
  19   3   0        3.26        8.85      5.85 o 
  21   3   0       21.86       53.78     17.08 o 
   0   4   0     6504.97     6792.23     94.70 o 
   2   4   0     1947.10     1708.32     32.15 o 
   4   4   0     2567.05     2439.23     33.31 o 
   6   4   0     3171.85     3108.22     57.43 o 
   8   4   0      189.41      214.43     13.75 o 
  10   4   0     2486.78     2457.69     51.35 o 
  12   4   0     3170.80     3137.48     69.90 o 
  14   4   0     2794.54     2814.73     52.99 o 
  16   4   0     1252.88     1209.21     39.58 o 
  18   4   0      371.56      392.65     63.62 o 
  20   4   0     1220.76     1199.10     93.63 o 
   1   5   0     3937.55     3878.13    146.90 o 
   3   5   0     7307.93     7458.88    164.20 o 
   5   5   0     6044.32     6157.22    116.57 o 
   7   5   0      122.73      143.76     20.39 o 
   9   5   0      226.37      268.62     13.60 o 
  11   5   0     3379.55     3451.27     62.18 o 
  13   5   0     2017.91     2067.46     35.39 o 
  15   5   0      981.08     1052.97     41.00 o 
  17   5   0      213.39      154.49     22.79 o 
  19   5   0      377.37      396.41     37.87 o 
   0   6   0      134.26      130.10     23.03 o 
   2   6   0      871.11      893.18     37.42 o 
   4   6   0      371.58      343.82     16.14 o 
   6   6   0       39.42       56.04      8.26 o 
   8   6   0      335.75      308.19     22.90 o 
  10   6   0      206.23      192.12     29.43 o 
  12   6   0     1457.09     1489.29     73.52 o 
  14   6   0      830.94      756.17     50.65 o 
  16   6   0       65.25       40.13      8.67 o 
   1   7   0       11.70       35.34      6.69 o 
   3   7   0      104.99       75.80     10.91 o 
   5   7   0       39.24       52.58      8.16 o 
   7   7   0       19.29       23.90      8.03 o 
   9   7   0        0.90       21.21     13.73 o 
  11   7   0       19.78       28.95     18.45 o 
   0   8   0      398.19      483.43     95.14 o 
   2   8   0      267.67      263.23     44.81 o 
   4   8   0      119.31      100.29     31.80 o 
 -23   1   1      226.41      231.19     44.84 o 
 -21   1   1      200.57      182.61     24.33 o 
 -19   1   1     3687.06     3611.60     73.28 o 
 -17   1   1      869.02      806.38     34.94 o 
 -15   1   1      350.77      324.95     11.51 o 
 -13   1   1       41.57       42.09     10.46 o 
 -11   1   1      530.55      418.64     10.53 o 
  -9   1   1    13369.40    14053.10    149.44 o 
  -7   1   1     2465.76     2209.46     20.54 o 
  -5   1   1      294.84      242.53      4.73 o 
  -3   1   1    10429.30    10878.12     70.06 o 
  -1   1   1     3403.31     3430.34     20.20 o 
   1   1   1    24617.86    25874.67    150.58 o 
   3   1   1       18.12       47.65      3.85 o 
   5   1   1     1612.71     1556.93     20.58 o 
   7   1   1    22649.01    24662.67    159.22 o 
   9   1   1      697.09      628.15     25.75 o 
  11   1   1        9.68       26.53      4.07 o 
  13   1   1      756.33      663.23     40.61 o 
  15   1   1      459.12      449.27     26.25 o 
  17   1   1     2576.41     2715.81     81.86 o 
  19   1   1      399.39      407.61     33.19 o 
  21   1   1      636.24      593.19     48.85 o 
  23   1   1      740.67      852.13     56.27 o 
 -22   2   1      702.48      744.79     62.71 o 
 -20   2   1     1684.09     1755.04    125.69 o 
 -18   2   1     1061.57     1069.26     44.41 o 
 -16   2   1     3238.20     3175.32     75.49 o 
 -14   2   1     1291.32     1324.70     28.38 o 
 -12   2   1     1881.60     1807.45     26.77 o 
 -10   2   1    13035.72    13510.61    125.80 o 
  -8   2   1    17798.57    18528.88    152.96 o 
  -6   2   1     4995.14     4497.68     33.46 o 
  -4   2   1     2238.81     2131.91     30.43 o 
  -2   2   1     4765.55     4573.84     42.12 o 
   0   2   1     5087.61     4733.09     39.53 o 
   2   2   1     5303.72     5203.77     51.88 o 
   4   2   1    11928.57    12050.94    110.45 o 
   6   2   1    13996.38    14504.32    127.16 o 
   8   2   1    10367.59    10582.17    105.01 o 
  10   2   1     3390.73     3255.20     46.80 o 
  12   2   1      823.91      759.43     20.22 o 
  14   2   1     1357.28     1345.86     45.68 o 
  16   2   1     2557.96     2633.57     58.74 o 
  18   2   1     3088.98     3213.24     45.84 o 
  20   2   1      831.60      804.25     35.50 o 
  22   2   1      751.64      858.93     43.38 o 
 -23   3   1      652.86      767.44     60.86 o 
 -21   3   1     1149.06     1266.13    168.93 o 
 -19   3   1     1833.69     1871.69     86.14 o 
 -17   3   1       12.47       22.69      4.67 o 
 -15   3   1      437.09      447.48     31.69 o 
 -13   3   1     2260.68     2106.69     90.66 o 
 -11   3   1     4838.58     4708.63     82.79 o 
  -9   3   1     4145.05     3935.32     49.06 o 
  -7   3   1     8746.40     8838.83     84.27 o 
  -5   3   1    12830.54    13427.52    177.16 o 
  -3   3   1     9156.43     9522.89    100.36 o 
  -1   3   1      572.63      751.78     11.94 o 
   1   3   1     1784.62     1599.62     21.50 o 
   3   3   1     3090.10     2841.16     46.89 o 
   5   3   1    12267.58    12435.11    126.13 o 
   7   3   1     9854.07     9905.74    125.07 o 
   9   3   1     3152.49     3209.10     53.20 o 
  11   3   1     1666.81     1565.43     38.97 o 
  13   3   1     4378.39     4263.96    112.56 o 
  15   3   1      920.19      994.89     78.54 o 
  17   3   1     1402.29     1351.43     32.71 o 
  19   3   1      567.20      670.65     76.50 o 
  21   3   1     1041.03     1041.41    156.04 o 
 -20   4   1      545.40      490.97     45.13 o 
 -18   4   1      117.76      123.64     17.58 o 
 -16   4   1      381.64      407.46     20.43 o 
 -14   4   1      750.50      734.56     25.47 o 
 -12   4   1      142.68      175.37     14.46 o 
 -10   4   1       23.58       25.88      5.69 o 
  -8   4   1     1536.09     1454.71     35.39 o 
  -6   4   1     1600.15     1501.07     53.77 o 
  -4   4   1     1432.12     1391.00     42.02 o 
  -2   4   1       70.34      115.41      6.88 o 
   0   4   1      399.91      398.41     21.84 o 
   2   4   1     5247.40     5691.96    105.39 o 
   4   4   1     2381.98     2269.53     50.48 o 
   6   4   1      484.24      444.06     17.71 o 
   8   4   1      115.30      145.09     17.89 o 
  10   4   1      408.31      398.06     26.67 o 
  12   4   1      179.09      191.05     12.98 o 
  14   4   1       79.50       60.59      8.99 o 
  16   4   1       84.00      109.14     14.34 o 
  18   4   1     1119.92     1099.10     48.68 o 
  20   4   1      381.56      356.42     32.70 o 
 -19   5   1      141.15      122.21     18.50 o 
 -17   5   1       12.40       37.28      9.20 o 
 -15   5   1        3.79       20.69      7.81 o 
 -13   5   1      586.89      623.38     38.91 o 
 -11   5   1       64.72       57.39      7.42 o 
  -9   5   1      982.54      939.96     52.77 o 
  -7   5   1       87.54       86.28      8.33 o 
  -5   5   1      617.31      581.63     39.07 o 
  -3   5   1      415.82      392.98     17.78 o 
  -1   5   1        9.80       21.93      4.61 o 
   1   5   1       25.18       35.52      4.09 o 
   3   5   1       18.91       38.53      7.80 o 
   5   5   1      307.81      316.22     11.77 o 
   7   5   1     1652.32     1732.14     54.27 o 
   9   5   1      281.17      294.25     18.33 o 
  11   5   1      278.13      261.10     17.63 o 
  13   5   1       97.18       78.17      8.80 o 
  15   5   1       67.32       59.86     12.71 o 
  17   5   1       84.24       83.63     10.75 o 
 -16   6   1      263.50      214.67     19.85 o 
 -14   6   1      958.14     1047.20     33.99 o 
 -12   6   1       70.23       93.61     11.52 o 
 -10   6   1      526.35      599.07     47.15 o 
  -8   6   1      287.27      268.30     18.44 o 
  -6   6   1      522.53      538.61     35.69 o 
  -4   6   1     1035.52      979.86     57.48 o 
  -2   6   1      746.74      764.52     27.89 o 
   0   6   1      925.20     1050.13     47.49 o 
   2   6   1     3492.43     3485.37     55.78 o 
   4   6   1     2379.90     2429.34     50.99 o 
   6   6   1     1202.02     1131.02     40.45 o 
   8   6   1      514.50      504.83     30.65 o 
  10   6   1      267.03      287.72     24.29 o 
  12   6   1      477.39      487.66     30.46 o 
  14   6   1       14.15       15.06      6.26 o 
 -11   7   1      415.40      511.51     77.91 o 
  -9   7   1     1430.24     1449.47     99.18 o 
  -7   7   1     1543.06     1608.66     68.57 o 
  -5   7   1     2408.41     2484.74     58.07 o 
  -3   7   1       93.62      111.89     31.50 o 
  -1   7   1      413.23      427.75     33.82 o 
   1   7   1      288.59      334.16     33.91 o 
   3   7   1     1312.35     1305.65     63.56 o 
   5   7   1      352.66      363.85     45.34 o 
   7   7   1     1146.55     1191.96     64.70 o 
   9   7   1      657.56      696.40     74.22 o 
  11   7   1     1041.14      912.62     34.80 o 
  -4   8   1      308.40      497.68    151.90 o 
  -2   8   1      176.98      208.14     22.95 o 
   0   8   1       85.39       74.42     18.47 o 
   2   8   1      396.49      360.55     62.56 o 
   4   8   1      372.57      315.80     26.41 o 
 -24   0   2      183.10      157.32     39.96 o 
 -22   0   2      213.43      287.24     45.50 o 
 -20   0   2      312.28      285.61     30.79 o 
 -18   0   2     8836.70     8892.87    131.64 o 
 -16   0   2     2456.41     2450.77     54.59 o 
 -14   0   2     4038.25     4176.36     92.50 o 
 -12   0   2    10458.06     9970.61    132.33 o 
 -10   0   2      582.15      357.51     18.20 o 
  -8   0   2      824.54      962.45     10.92 o 
  -6   0   2     2875.08     2653.82     33.54 o 
  -4   0   2       36.43       54.03      7.67 o 
   0   0   2     5512.19     5499.89     58.89 o 
   2   0   2    56910.72    59556.05    543.24 o 
   4   0   2    20002.32    20325.34    274.02 o 
   6   0   2    12544.83    12239.72    128.00 o 
   8   0   2    14966.82    15616.29    191.63 o 
  10   0   2     7649.73     7782.98    109.37 o 
  12   0   2     2415.91     2339.98     83.98 o 
  14   0   2    11048.05     9738.20    650.62 o 
  16   0   2       18.01       18.28      5.72 o 
  18   0   2      984.16     1038.58     82.04 o 
  20   0   2     1426.08     1646.25     72.01 o 
  22   0   2     1927.54     1842.46     74.22 o 
 -23   1   2      362.21      501.62     53.15 o 
 -21   1   2      181.10      207.62     22.05 o 
 -19   1   2     3425.07     3302.68    102.97 o 
 -17   1   2     2022.99     1928.81     57.84 o 
 -15   1   2     2818.59     2943.07     67.28 o 
 -13   1   2     1716.25     1521.69     19.97 o 
 -11   1   2     7555.48     7435.14     70.07 o 
  -9   1   2     6424.12     6399.58     49.96 o 
  -7   1   2     2579.34     2579.39     16.83 o 
  -5   1   2     1018.30      923.53     12.05 o 
  -3   1   2    67266.40    71694.03   1275.05 o 
  -1   1   2    32295.29    34980.88    191.19 o 
   1   1   2      335.56      372.52     11.80 o 
   3   1   2     2638.05     2691.35     31.15 o 
   5   1   2     3093.80     2834.72     38.79 o 
   7   1   2     2349.67     2160.80     29.46 o 
   9   1   2      643.57      625.42     15.07 o 
  11   1   2     2542.95     2442.56     60.11 o 
  13   1   2     5922.58     5884.39    137.93 o 
  15   1   2     2915.81     3000.72     80.70 o 
  17   1   2      102.55      118.56      9.61 o 
  19   1   2      136.55      140.63     15.84 o 
  21   1   2      459.51      509.00     40.57 o 
 -24   2   2        2.01       38.86     20.85 o 
 -22   2   2        1.13       23.66      9.14 o 
 -20   2   2        4.26       17.31      8.85 o 
 -18   2   2       13.10       55.84     28.26 o 
 -16   2   2      200.83      172.51      8.06 o 
 -14   2   2      227.73      212.67     13.24 o 
 -12   2   2        1.49       11.21      2.50 o 
 -10   2   2      594.26      651.83     21.54 o 
  -8   2   2      125.51      129.64      5.38 o 
  -6   2   2     2718.02     2863.61     35.14 o 
  -4   2   2     2345.45     2349.94     23.35 o 
  -2   2   2     3268.50     3130.52     19.13 o 
   0   2   2       42.59       55.01      5.71 o 
   2   2   2      430.61      427.22     12.46 o 
   4   2   2      642.01      732.76     13.17 o 
   6   2   2     2110.67     2254.37     21.74 o 
   8   2   2       45.18       33.36      3.66 o 
  10   2   2     2492.69     2431.99     38.75 o 
  12   2   2      938.14      877.14     54.68 o 
  14   2   2     1560.89     1485.84     58.87 o 
  16   2   2      244.15      240.49     13.46 o 
  18   2   2       50.61       44.35     14.52 o 
  20   2   2       31.61       44.47      9.21 o 
  22   2   2      186.72      197.60     34.78 o 
 -23   3   2       55.43       58.15     22.01 o 
 -21   3   2      186.12      222.88     30.42 o 
 -19   3   2       42.05       46.77     15.63 o 
 -17   3   2       32.56       27.96      5.61 o 
 -15   3   2        4.30        8.94      5.09 o 
 -13   3   2      538.44      506.28     14.95 o 
 -11   3   2        9.10       34.61      6.92 o 
  -9   3   2     1259.55     1140.10     44.66 o 
  -7   3   2      628.45      588.77     12.91 o 
  -5   3   2     3286.02     3326.48     66.75 o 
  -3   3   2     5161.29     5478.71     48.46 o 
  -1   3   2     2127.74     1949.83     36.14 o 
   1   3   2       24.01       19.53      2.52 o 
   3   3   2      102.22       89.58      4.83 o 
   5   3   2      513.33      531.78     26.83 o 
   7   3   2      730.80      764.27     36.58 o 
   9   3   2     1107.94     1123.11     29.18 o 
  11   3   2     2623.96     2523.83    110.12 o 
  13   3   2     1842.68     1796.94     43.26 o 
  15   3   2     1092.09     1068.58     29.92 o 
  17   3   2      580.77      572.39     24.72 o 
  19   3   2       74.14       76.75     12.36 o 
  21   3   2       50.69       67.95     23.71 o 
 -20   4   2      231.18      192.86     28.74 o 
 -18   4   2     1087.33     1124.00     51.67 o 
 -16   4   2     1501.53     1585.04     51.52 o 
 -14   4   2     3413.19     3446.87     54.07 o 
 -12   4   2     6767.20     6877.19    178.17 o 
 -10   4   2      234.44      252.69     16.70 o 
  -8   4   2     2693.34     2586.08     47.89 o 
  -6   4   2     4805.19     4865.45     84.80 o 
  -4   4   2     3585.06     3377.48     87.96 o 
  -2   4   2     3971.92     3882.70     58.89 o 
   0   4   2     2178.65     1987.35     34.24 o 
   2   4   2     3474.81     3491.98     92.21 o 
   4   4   2     2977.10     3021.47     98.78 o 
   6   4   2       49.47       64.62     11.92 o 
   8   4   2     4816.50     4956.67    111.34 o 
  10   4   2     1486.44     1337.59    102.12 o 
  12   4   2     1095.66     1147.89     25.41 o 
  14   4   2     1471.11     1434.44     65.80 o 
  16   4   2      208.31      236.37     12.81 o 
  18   4   2      360.54      332.90     42.94 o 
 -19   5   2      228.04      214.40     22.98 o 
 -17   5   2     1485.64     1535.08     97.40 o 
 -15   5   2     2150.52     2195.28     83.52 o 
 -13   5   2     1535.64     1634.41     33.97 o 
 -11   5   2       13.11       16.74      3.57 o 
  -9   5   2      135.09      173.46     17.75 o 
  -7   5   2     2373.36     2424.87     60.98 o 
  -5   5   2     1460.81     1414.88     40.97 o 
  -3   5   2     2647.01     2573.16     73.98 o 
  -1   5   2     5981.78     5942.78    168.95 o 
   1   5   2     6038.55     6118.13    104.42 o 
   3   5   2     4511.15     4241.85    123.46 o 
   5   5   2      440.85      435.89     21.02 o 
   7   5   2     1095.44     1125.55     38.27 o 
   9   5   2     4977.25     5077.69     77.22 o 
  11   5   2     2563.45     2710.09     52.51 o 
  13   5   2      991.48      927.45     38.82 o 
  15   5   2      457.57      450.32     25.11 o 
  17   5   2      814.54      931.02     31.35 o 
 -16   6   2     1012.79      945.57     55.21 o 
 -14   6   2     1590.98     1465.29     59.39 o 
 -12   6   2       35.03       28.48      7.90 o 
 -10   6   2      178.79      179.84     14.87 o 
  -8   6   2      929.99      944.14     20.81 o 
  -6   6   2     2077.03     1963.56     38.30 o 
  -4   6   2      993.80      989.75     23.25 o 
  -2   6   2       18.85       31.58      6.22 o 
   0   6   2     1868.79     1830.11     43.24 o 
   2   6   2     1690.79     1708.65     76.95 o 
   4   6   2       48.48       47.10      8.91 o 
   6   6   2       38.82       20.34      7.44 o 
   8   6   2      120.86      119.24     12.45 o 
  10   6   2     1932.40     1974.27     69.04 o 
  12   6   2      706.05      692.95     31.03 o 
  14   6   2       14.92       26.44     15.07 o 
 -13   7   2       21.95       38.76     10.70 o 
 -11   7   2       13.06       28.84      9.99 o 
  -9   7   2       23.35       65.09     11.70 o 
  -7   7   2        0.54       30.23     10.24 o 
  -5   7   2        1.80       35.12      9.16 o 
  -3   7   2        1.60       24.15      8.84 o 
  -1   7   2        1.53       23.45     11.49 o 
   1   7   2        5.51       24.71      9.83 o 
   3   7   2       10.28       13.43      8.95 o 
   5   7   2        0.31       17.69      5.25 o 
   7   7   2       18.47       11.49      6.27 o 
   9   7   2       77.83       63.38      8.57 o 
  11   7   2      122.69      150.77     27.72 o 
  -4   8   2       65.82       39.41     20.37 o 
  -2   8   2      131.21      157.90     23.44 o 
   0   8   2      214.78      193.63     26.13 o 
   2   8   2      148.94      156.66     27.81 o 
 -25   1   3      204.42      253.63     23.05 o 
 -23   1   3      226.54      287.53     50.31 o 
 -21   1   3     1162.44     1226.90     75.99 o 
 -19   1   3      450.12      406.99     44.24 o 
 -17   1   3     1752.39     1718.62     87.79 o 
 -15   1   3     1666.84     1673.38     40.24 o 
 -13   1   3     1033.25      964.02     25.92 o 
 -11   1   3     4793.86     4503.88     72.64 o 
  -9   1   3       37.76       21.73      4.78 o 
  -7   1   3       62.44       41.82      2.17 o 
  -5   1   3    10565.81    10752.79     59.82 o 
  -3   1   3     1101.65     1235.67     11.92 o 
  -1   1   3     3956.51     3638.33     23.73 o 
   1   1   3    18810.39    18967.16    263.46 o 
   3   1   3    17965.56    18943.16     98.17 o 
   5   1   3    14238.80    15410.62    102.01 o 
   7   1   3      205.13      163.76      6.37 o 
   9   1   3      546.73      575.04     15.25 o 
  11   1   3     1617.09     1521.90     32.56 o 
  13   1   3       47.06       58.90     12.82 o 
  15   1   3     1506.20     1516.11     41.22 o 
  17   1   3      207.70      212.15     16.05 o 
  19   1   3      865.01      789.05     42.18 o 
  21   1   3     1364.36     1463.44    120.14 o 
 -24   2   3      368.65      386.37     32.52 o 
 -22   2   3     2607.69     2648.20     76.98 o 
 -20   2   3      683.46      679.67     61.84 o 
 -18   2   3      278.18      258.34     20.02 o 
 -16   2   3      184.63      196.98     15.64 o 
 -14   2   3     3411.33     3408.82     62.15 o 
 -12   2   3     9833.16     9963.16    113.51 o 
 -10   2   3     8308.70     8341.01     74.69 o 
  -8   2   3    11373.58    12008.45     96.99 o 
  -6   2   3    15848.54    17010.95    174.06 o 
  -4   2   3     3540.33     3173.82     41.62 o 
  -2   2   3     4276.72     4193.80     61.09 o 
   0   2   3      112.38       70.74      3.11 o 
   2   2   3     4235.34     4052.89     36.26 o 
   4   2   3    24554.26    26568.06    326.52 o 
   6   2   3     9564.74     9925.70     95.42 o 
   8   2   3      816.10      704.47     44.68 o 
  10   2   3     2193.99     2097.74     45.86 o 
  12   2   3     4552.28     4558.46     88.84 o 
  14   2   3     2696.02     2723.77     60.69 o 
  16   2   3     1378.51     1469.96     38.51 o 
  18   2   3     1550.20     1465.38     50.45 o 
  20   2   3     1222.75     1295.47    139.30 o 
 -23   3   3      775.49      919.02     75.96 o 
 -21   3   3     1053.12     1064.91     68.42 o 
 -19   3   3      574.03      539.44     35.84 o 
 -17   3   3     1334.60     1283.06     55.34 o 
 -15   3   3      182.28      182.05     22.39 o 
 -13   3   3      914.12      941.51     24.32 o 
 -11   3   3     6068.30     5920.85    120.34 o 
  -9   3   3     7156.07     7070.73     82.18 o 
  -7   3   3     2930.39     2795.69     45.92 o 
  -5   3   3     4687.15     4684.29     78.83 o 
  -3   3   3      880.84      701.03      9.73 o 
  -1   3   3     9652.93    10155.24    103.78 o 
   1   3   3     5569.09     5323.75     87.02 o 
   3   3   3     3905.85     3630.21     44.71 o 
   5   3   3     3296.18     2970.72     68.58 o 
   7   3   3     5205.77     4980.99     75.78 o 
   9   3   3     1835.19     1777.69     50.09 o 
  11   3   3      711.96      680.02     27.85 o 
  13   3   3      557.96      670.07     29.12 o 
  15   3   3     6113.35     6109.87     91.45 o 
  17   3   3     1985.92     2019.84     68.98 o 
  19   3   3      804.42      836.06     52.62 o 
 -22   4   3      269.29      187.01     24.69 o 
 -20   4   3      122.77      129.04     19.50 o 
 -18   4   3      244.98      258.38     27.52 o 
 -16   4   3      492.51      493.64     34.47 o 
 -14   4   3      957.08      951.37     30.47 o 
 -12   4   3       89.78      101.68     11.48 o 
 -10   4   3     1865.55     1848.99     43.24 o 
  -8   4   3      646.53      629.04     21.28 o 
  -6   4   3      694.82      717.19     19.21 o 
  -4   4   3      200.91      250.11     12.95 o 
  -2   4   3      109.99       84.25      5.10 o 
   0   4   3     2676.67     2760.03     45.69 o 
   2   4   3     2898.76     3054.40     64.12 o 
   4   4   3     1516.86     1532.14     33.65 o 
   6   4   3     1776.43     1745.78     43.18 o 
   8   4   3      375.19      376.95     14.73 o 
  10   4   3      304.62      245.94     24.33 o 
  12   4   3       57.52       49.97      6.68 o 
  14   4   3        8.18       31.61      7.26 o 
  16   4   3      405.33      363.29     22.64 o 
  18   4   3      220.78      178.34     17.22 o 
 -19   5   3       36.55       33.12      9.24 o 
 -17   5   3        4.73        8.50     15.38 o 
 -15   5   3      127.45      104.94      9.06 o 
 -13   5   3        2.19       20.04      8.26 o 
 -11   5   3     1092.18     1054.31     23.64 o 
  -9   5   3      319.82      284.62     22.70 o 
  -7   5   3        0.84        9.82      4.25 o 
  -5   5   3      998.84     1035.57     27.75 o 
  -3   5   3      543.99      586.53     18.29 o 
  -1   5   3      186.17      176.11     24.29 o 
   1   5   3      226.58      205.60     19.12 o 
   3   5   3      115.64       97.54      7.79 o 
   5   5   3     1494.85     1424.59     46.06 o 
   7   5   3      356.85      310.31     26.52 o 
   9   5   3       77.37       87.40      8.37 o 
  11   5   3        2.52       22.81      7.78 o 
  13   5   3       20.69       34.03      6.83 o 
  15   5   3      152.83      167.84     13.32 o 
  17   5   3        6.58       35.87      8.49 o 
 -16   6   3     1139.24     1000.97    103.25 o 
 -14   6   3      228.03      254.79     18.74 o 
 -12   6   3      856.67      881.46     63.21 o 
 -10   6   3      418.50      409.60     29.02 o 
  -8   6   3     1373.12     1427.56     50.95 o 
  -6   6   3      366.34      370.02     24.93 o 
  -4   6   3       11.41       43.04      6.09 o 
  -2   6   3      135.10      197.27     18.94 o 
   0   6   3     1974.28     1879.93     90.19 o 
   2   6   3      591.10      532.72     18.06 o 
   4   6   3     1897.18     1914.17     44.10 o 
   6   6   3     1577.18     1525.88     57.04 o 
   8   6   3     1170.87     1127.72     44.85 o 
  10   6   3      643.75      648.57     49.87 o 
  12   6   3      110.28      106.28     19.18 o 
  14   6   3      164.99      161.72     22.16 o 
 -13   7   3      194.48      173.12     22.89 o 
 -11   7   3      961.71     1059.81     92.64 o 
  -9   7   3     1131.20     1237.20    149.43 o 
  -7   7   3     2208.27     2261.92     51.83 o 
  -5   7   3      365.76      352.11     20.25 o 
  -3   7   3      710.44      740.37     38.76 o 
  -1   7   3      702.19      713.72     70.67 o 
   1   7   3     2144.46     2192.21     47.95 o 
   3   7   3      671.17      702.42     79.78 o 
   5   7   3      526.93      547.44     34.68 o 
   7   7   3      238.80      253.06     22.24 o 
   9   7   3     1022.32     1029.35     91.78 o 
  -4   8   3      310.15      315.11     32.70 o 
  -2   8   3       59.02       66.62     13.03 o 
   0   8   3      436.10      425.09     33.94 o 
 -24   0   4      775.06      828.49     88.63 o 
 -22   0   4      799.54      680.92     85.19 o 
 -20   0   4     2877.75     3079.84    115.47 o 
 -18   0   4     1504.97     1581.52    182.86 o 
 -16   0   4     3754.68     3942.58    181.75 o 
 -14   0   4    11206.10    11705.85    332.03 o 
 -12   0   4     3681.95     3522.46    126.38 o 
 -10   0   4      755.84      648.77     13.58 o 
  -8   0   4     1197.56     1123.83     14.95 o 
  -6   0   4     4649.92     4465.01     36.98 o 
  -4   0   4    75605.08    77224.80   1374.88 o 
  -2   0   4     8940.21     9574.07    136.83 o 
   0   0   4     6739.46     6959.01     96.40 o 
   2   0   4    14098.58    14431.04    186.11 o 
   4   0   4    12299.65    12121.35    245.08 o 
   6   0   4     2395.73     2322.32     47.46 o 
   8   0   4     6336.94     6205.64    114.98 o 
  10   0   4    11338.71    11354.01    367.66 o 
  12   0   4    19143.10    19043.70   1104.63 o 
  14   0   4       60.96      173.52     61.37 o 
  16   0   4      390.79      525.54     64.90 o 
  18   0   4      857.01      817.24    120.30 o 
  20   0   4     1887.30     2077.17     85.66 o 
 -25   1   4      151.09      162.21     22.97 o 
 -23   1   4        8.25       17.92     11.17 o 
 -21   1   4     2199.37     2258.71    147.69 o 
 -19   1   4      512.05      439.37     43.86 o 
 -17   1   4     1381.35     1340.79     51.44 o 
 -15   1   4     3167.99     3082.64     69.93 o 
 -13   1   4     4878.60     4644.58     68.21 o 
 -11   1   4       26.61       23.06      2.59 o 
  -9   1   4     1650.79     1618.51     18.71 o 
  -7   1   4     9616.43     9833.29     83.52 o 
  -5   1   4    41369.69    44545.52    237.42 o 
  -3   1   4     4763.45     4613.31     41.04 o 
  -1   1   4    20384.23    21627.78    146.48 o 
   1   1   4    11732.86    11981.17    139.10 o 
   3   1   4     6757.25     6699.84     50.22 o 
   5   1   4     2064.14     1827.49     35.81 o 
   7   1   4     2958.73     2753.93     80.46 o 
   9   1   4     2496.61     2451.67     77.06 o 
  11   1   4     5501.64     5379.96    142.40 o 
  13   1   4     1206.64     1286.16     48.41 o 
  15   1   4       77.18       89.65     17.10 o 
  17   1   4      246.44      222.27     31.27 o 
  19   1   4     1090.55     1066.77     84.59 o 
  21   1   4      631.02      603.96     87.37 o 
 -24   2   4        0.63       38.56     16.47 o 
 -22   2   4      158.52      189.21     28.70 o 
 -20   2   4      666.09      651.36     35.92 o 
 -18   2   4      248.38      256.03     37.94 o 
 -16   2   4       16.97       13.60      4.41 o 
 -14   2   4      687.82      631.92     18.65 o 
 -12   2   4      573.59      618.16     20.08 o 
 -10   2   4      126.98      132.75      5.82 o 
  -8   2   4      285.81      302.94     20.68 o 
  -6   2   4      184.84      178.01      7.76 o 
  -4   2   4     3961.70     4128.60     36.19 o 
  -2   2   4     2225.98     2342.91     25.45 o 
   0   2   4        1.43       13.24      2.89 o 
   2   2   4     6068.36     6736.33     67.29 o 
   4   2   4      216.12      191.78      6.33 o 
   6   2   4        3.65       37.64      5.55 o 
   8   2   4      574.34      517.50     31.32 o 
  10   2   4       15.40       25.54      7.06 o 
  12   2   4      613.51      567.56     35.91 o 
  14   2   4      509.29      527.48     22.15 o 
  16   2   4      600.98      575.07     31.96 o 
  18   2   4       11.60       21.68      6.86 o 
  20   2   4      407.76      423.39     30.77 o 
 -23   3   4      197.15      216.82     20.89 o 
 -21   3   4      365.01      323.99     67.68 o 
 -19   3   4      227.22      258.74     19.17 o 
 -17   3   4      148.30      147.91     12.17 o 
 -15   3   4     1137.73     1070.08     37.29 o 
 -13   3   4       48.13       61.04      7.33 o 
 -11   3   4       96.67       95.24      9.23 o 
  -9   3   4       55.46       58.89      5.59 o 
  -7   3   4     1736.16     1620.59     23.04 o 
  -5   3   4     1594.21     1522.55     24.65 o 
  -3   3   4      130.46      103.20      7.09 o 
  -1   3   4      949.15      883.20     19.59 o 
   1   3   4     1645.50     1445.58     31.19 o 
   3   3   4        5.27       17.53      3.55 o 
   5   3   4      218.65      192.60     12.26 o 
   7   3   4        9.11       21.63      5.47 o 
   9   3   4      526.31      539.19     30.42 o 
  11   3   4      685.01      688.61     38.44 o 
  13   3   4      624.25      561.41     20.27 o 
  15   3   4      507.78      474.26     22.82 o 
  17   3   4      504.67      513.96     38.04 o 
  19   3   4      534.83      402.38     42.91 o 
 -22   4   4       75.21       76.84     20.40 o 
 -20   4   4      634.63      626.04     54.96 o 
 -18   4   4     1050.81     1103.51     50.82 o 
 -16   4   4      877.24      918.01     37.81 o 
 -14   4   4      986.74      994.13     37.58 o 
 -12   4   4      270.61      234.77     26.61 o 
 -10   4   4     5660.17     5887.16     99.86 o 
  -8   4   4     4121.45     4312.68     83.92 o 
  -6   4   4     2711.29     2640.13     50.70 o 
  -4   4   4    11203.14    11522.35    151.47 o 
  -2   4   4     6773.11     6542.87     84.33 o 
   0   4   4     2445.70     2478.13     38.58 o 
   2   4   4     1848.62     1883.79     39.58 o 
   4   4   4       18.28       31.68      7.47 o 
   6   4   4     5768.99     5953.67    113.35 o 
   8   4   4     4021.61     3942.00    106.63 o 
  10   4   4     1878.94     1903.49     57.58 o 
  12   4   4     1304.73     1374.25     31.64 o 
  14   4   4      599.96      582.14     49.44 o 
  16   4   4      928.84      866.53     63.23 o 
  18   4   4      202.83      215.53     22.89 o 
 -19   5   4     1409.23     1429.17    132.71 o 
 -17   5   4     2094.85     1958.46     77.96 o 
 -15   5   4     2535.96     2380.28    132.05 o 
 -13   5   4      378.46      367.29     23.91 o 
 -11   5   4      359.00      434.50     18.35 o 
  -9   5   4     2113.63     2205.89     60.66 o 
  -7   5   4      830.08      859.96     40.56 o 
  -5   5   4      162.52      181.46      8.51 o 
  -3   5   4     1392.01     1289.06     26.80 o 
  -1   5   4     3715.22     3684.74    124.06 o 
   1   5   4     2777.37     2782.30     52.68 o 
   3   5   4       55.89       71.61     10.57 o 
   5   5   4     1527.10     1454.14     48.97 o 
   7   5   4     6032.15     5871.70     85.28 o 
   9   5   4     2123.02     2203.06     43.28 o 
  11   5   4      800.59      746.84     26.72 o 
  13   5   4      590.90      580.81     24.11 o 
  15   5   4      576.90      623.95     46.31 o 
 -16   6   4      740.12      775.54     77.04 o 
 -14   6   4        8.80       30.64      8.40 o 
 -12   6   4      174.69      174.19     15.10 o 
 -10   6   4      487.60      528.33     68.59 o 
  -8   6   4      665.41      693.15     49.38 o 
  -6   6   4     1460.74     1534.35     40.05 o 
  -4   6   4      918.95      974.29     57.07 o 
  -2   6   4     2463.07     2394.89    135.14 o 
   0   6   4     1330.90     1362.30     43.97 o 
   2   6   4       28.56       24.19     11.01 o 
   4   6   4      388.43      395.16     17.77 o 
   6   6   4      346.84      348.33     15.42 o 
   8   6   4      938.86      859.46     45.81 o 
  10   6   4      600.01      606.79     64.23 o 
  12   6   4       17.27       20.01      6.33 o 
 -13   7   4       11.43       20.80      8.53 o 
 -11   7   4      123.68      159.26     19.54 o 
  -9   7   4       21.57       33.79     10.16 o 
  -7   7   4       70.85       77.93     18.22 o 
  -5   7   4        1.32       22.98      8.37 o 
  -3   7   4        0.42       41.77     19.66 o 
  -1   7   4        2.52       24.20     11.23 o 
   1   7   4       84.39       81.34     17.96 o 
   3   7   4      139.16      131.01     14.50 o 
   5   7   4      240.54      252.09     27.52 o 
   7   7   4       15.39       13.95      6.86 o 
   9   7   4       93.51       84.22     15.54 o 
 -25   1   5       80.56       39.24     16.96 o 
 -23   1   5     1091.61     1295.60     51.62 o 
 -21   1   5        7.50       27.23     10.85 o 
 -19   1   5        8.19       50.44     12.98 o 
 -17   1   5     1779.31     1684.99     47.56 o 
 -15   1   5     4778.53     4651.97    103.20 o 
 -13   1   5     7363.84     7609.07    116.11 o 
 -11   1   5      872.07      778.17     23.42 o 
  -9   1   5      747.39      694.44     13.09 o 
  -7   1   5     7601.24     7429.73     54.52 o 
  -5   1   5      696.59      927.19     17.17 o 
  -3   1   5      642.24      769.58     19.06 o 
  -1   1   5      338.48      402.83     15.61 o 
   1   1   5     8410.47     8556.34     87.15 o 
   3   1   5    30528.92    33589.43    243.93 o 
   5   1   5      900.58      836.08     19.27 o 
   7   1   5      392.39      397.00     19.31 o 
   9   1   5     5277.46     5194.38    133.97 o 
  11   1   5      944.04      966.67     28.80 o 
  13   1   5      977.21     1018.75     40.90 o 
  15   1   5       16.53       21.66      7.17 o 
  17   1   5      435.26      384.94     28.24 o 
  19   1   5      926.18      895.70     68.58 o 
 -24   2   5     1855.56     1892.05     61.79 o 
 -22   2   5      328.57      370.81     30.24 o 
 -20   2   5     1740.42     1808.27     48.26 o 
 -18   2   5      612.27      605.04     22.75 o 
 -16   2   5      321.59      285.38     34.65 o 
 -14   2   5     3226.08     3180.09     72.90 o 
 -12   2   5     2948.85     2767.83     35.95 o 
 -10   2   5     2862.18     2538.20     65.20 o 
  -8   2   5    10742.39    11389.15    145.54 o 
  -6   2   5     5353.28     5211.70     61.45 o 
  -4   2   5     7771.68     8001.46     97.88 o 
  -2   2   5     5736.68     6019.96     92.64 o 
   2   2   5    10949.68    10981.82    136.68 o 
   4   2   5     1279.30     1180.65     23.09 o 
   6   2   5     1389.68     1184.01     29.34 o 
   8   2   5     1991.06     1894.74     43.57 o 
  10   2   5     1142.05     1210.54     63.05 o 
  12   2   5     3437.58     3308.83     85.31 o 
  14   2   5     3097.34     3031.67     57.32 o 
  16   2   5     2563.78     2601.41     63.57 o 
  18   2   5     1483.59     1538.40     78.28 o 
  20   2   5      492.73      450.56     48.61 o 
 -23   3   5      828.12      822.09     57.07 o 
 -21   3   5      362.15      549.39     96.65 o 
 -19   3   5      785.86      756.58     34.10 o 
 -17   3   5      939.55      907.24     61.04 o 
 -15   3   5     1047.41     1048.04     29.63 o 
 -13   3   5     2564.57     2434.96     46.32 o 
 -11   3   5     4881.19     4943.80     78.58 o 
  -9   3   5     4530.59     4570.82     73.30 o 
  -7   3   5     2008.84     1921.82     22.62 o 
  -5   3   5       96.73       41.41      4.49 o 
  -3   3   5     6826.64     6825.25     97.82 o 
  -1   3   5     5568.60     5583.61     60.04 o 
   1   3   5     7191.56     7543.34     93.19 o 
   3   3   5     6516.39     6387.95    107.05 o 
   5   3   5     2684.04     2576.20     47.75 o 
   7   3   5      794.79      750.50     22.14 o 
   9   3   5     1277.58     1231.44     40.30 o 
  11   3   5      283.23      401.55     19.41 o 
  13   3   5     2392.95     2352.38     70.00 o 
  15   3   5     1505.49     1601.18     55.90 o 
  17   3   5     1984.89     2025.41     61.40 o 
  19   3   5      550.89      552.42     70.04 o 
 -22   4   5        1.60       11.31      9.02 o 
 -20   4   5      170.67      175.82     19.03 o 
 -18   4   5      162.66      169.22     26.77 o 
 -16   4   5      294.47      319.80     17.17 o 
 -14   4   5       66.53       62.38      9.52 o 
 -12   4   5     4005.96     3920.27     91.82 o 
 -10   4   5     1111.44     1077.48     22.33 o 
  -8   4   5      232.22      277.15     18.71 o 
  -6   4   5      397.60      429.04     31.84 o 
  -4   4   5      221.06      208.29     12.84 o 
  -2   4   5     1230.66     1238.73     74.81 o 
   0   4   5      602.25      572.18     14.68 o 
   2   4   5      158.40      177.77     19.85 o 
   4   4   5     3470.33     3518.83     71.96 o 
   6   4   5     1521.98     1395.40     40.19 o 
   8   4   5      832.94      751.78     25.72 o 
  10   4   5       21.57       24.27      6.52 o 
  12   4   5      348.35      303.01     29.71 o 
  14   4   5      838.13      724.96     29.17 o 
  16   4   5       71.97       47.81      9.26 o 
 -19   5   5       64.65       31.33     20.99 o 
 -17   5   5      323.28      290.23     26.39 o 
 -15   5   5       33.75       23.58      7.56 o 
 -13   5   5      174.15      209.55     28.78 o 
 -11   5   5       27.61       30.65      5.71 o 
  -9   5   5      221.10      189.40     22.48 o 
  -7   5   5       82.13       84.98      9.80 o 
  -5   5   5      156.05      148.86     33.15 o 
  -3   5   5      229.03      199.23     17.83 o 
  -1   5   5      647.14      577.02     20.10 o 
   1   5   5       44.98       39.60      5.87 o 
   3   5   5     1149.27     1148.52     53.52 o 
   5   5   5       31.96       65.01     12.15 o 
   7   5   5      626.79      617.76     24.00 o 
   9   5   5      206.15      195.56     11.29 o 
  11   5   5        9.37       33.61      7.91 o 
  13   5   5       15.12       18.08      6.83 o 
  15   5   5       22.09       30.79      8.34 o 
 -16   6   5        9.12       20.55      9.80 o 
 -14   6   5     1209.65     1143.93     42.77 o 
 -12   6   5      685.70      807.40    105.60 o 
 -10   6   5     1011.18     1097.32     81.81 o 
  -8   6   5      417.00      377.29     23.37 o 
  -6   6   5      464.45      392.75     39.35 o 
  -4   6   5      241.43      276.42     26.73 o 
  -2   6   5     1231.60     1173.76     65.04 o 
   0   6   5      118.73      106.41     11.89 o 
   2   6   5      994.27      989.62     39.08 o 
   4   6   5      365.81      376.06     45.71 o 
   6   6   5     1019.53     1064.32     38.17 o 
   8   6   5      510.14      425.43     41.67 o 
  10   6   5      249.71      177.29     11.67 o 
  12   6   5      398.88      396.35     35.91 o 
 -13   7   5      637.66      729.96     46.67 o 
 -11   7   5      551.52      530.38     29.96 o 
  -9   7   5      977.40     1030.63     63.02 o 
  -7   7   5      200.87      236.83     20.78 o 
  -5   7   5      793.33      849.54     35.27 o 
  -3   7   5      952.49     1140.93     99.75 o 
  -1   7   5     1020.72     1014.51     49.15 o 
   1   7   5      873.39      877.77     61.22 o 
   3   7   5     1710.81     1778.39     55.79 o 
   5   7   5      669.07      560.19     38.95 o 
   7   7   5      517.70      398.67     55.29 o 
 -26   0   6      147.83      219.36     29.76 o 
 -24   0   6      709.12      816.62     64.54 o 
 -22   0   6     2392.32     2720.25    131.39 o 
 -20   0   6      699.09      776.49     46.84 o 
 -18   0   6     1738.94     1757.61     86.20 o 
 -16   0   6    12205.27    13098.65    481.38 o 
 -14   0   6     2185.51     2219.97    100.74 o 
 -12   0   6      491.95      546.37     12.26 o 
 -10   0   6     6794.99     6547.56    106.88 o 
  -8   0   6    14270.14    14340.55    134.08 o 
  -6   0   6    23565.39    24672.83    423.67 o 
  -4   0   6       98.99       77.84      8.86 o 
  -2   0   6     3418.41     3398.00     47.47 o 
   0   0   6     6250.37     6061.47    138.96 o 
   2   0   6      243.71      156.15     11.86 o 
   4   0   6     1898.18     1868.94     57.64 o 
   6   0   6     4704.60     4316.66    119.22 o 
   8   0   6     5475.16     5252.94    151.72 o 
  10   0   6    12072.41    12236.45    374.03 o 
  12   0   6       21.75       29.15      8.02 o 
  14   0   6      786.59      748.48     56.74 o 
  16   0   6     1406.86     1462.94     57.08 o 
  18   0   6      939.95     1003.68     68.50 o 
 -25   1   6       38.98       75.06     17.18 o 
 -23   1   6     1120.76     1237.50     52.44 o 
 -21   1   6      173.46      210.89     18.86 o 
 -19   1   6      843.48      834.16     54.46 o 
 -17   1   6      508.50      490.27     43.25 o 
 -15   1   6     1152.62     1159.57     30.12 o 
 -13   1   6      743.90      725.06     18.52 o 
 -11   1   6      926.75      846.50     11.61 o 
  -9   1   6      120.78       80.58      4.29 o 
  -7   1   6    24332.59    26871.38    305.64 o 
  -5   1   6     6491.28     6465.32    103.77 o 
  -3   1   6     2601.60     2393.80     27.35 o 
  -1   1   6      925.63      951.88     24.06 o 
   1   1   6    11620.87    11406.48    164.44 o 
   3   1   6     4278.98     3946.03     62.49 o 
   5   1   6     4479.13     4415.97     61.45 o 
   7   1   6     4809.45     4979.76    101.60 o 
   9   1   6     9892.64    10045.59    222.31 o 
  11   1   6     1111.21     1139.10     42.62 o 
  13   1   6      409.30      549.23     51.14 o 
  15   1   6      274.84      258.17     33.82 o 
  17   1   6     1131.02     1240.69     65.59 o 
  19   1   6      805.87      586.23     51.47 o 
 -24   2   6      203.58      242.04     91.63 o 
 -22   2   6      225.20      200.18     45.55 o 
 -20   2   6      381.01      363.67     24.29 o 
 -18   2   6      713.70      643.85     24.03 o 
 -16   2   6      219.03      212.28     15.40 o 
 -14   2   6       30.21       33.22      7.88 o 
 -12   2   6        5.10        9.22      3.51 o 
 -10   2   6      231.92      237.03      7.39 o 
  -8   2   6      855.96      870.82     16.41 o 
  -6   2   6      244.76      263.49      7.88 o 
  -4   2   6      271.08      261.06     10.38 o 
  -2   2   6     1592.38     1680.16     23.82 o 
   0   2   6        7.14       12.42      5.15 o 
   2   2   6       74.95       79.14      6.87 o 
   4   2   6      623.22      772.17     15.89 o 
   6   2   6       13.64        8.95      5.32 o 
   8   2   6        7.03       23.37      5.76 o 
  10   2   6       23.54       26.20      7.72 o 
  12   2   6       59.37       43.13      8.49 o 
  14   2   6       28.05       25.62      5.92 o 
  16   2   6       15.32       25.55      7.49 o 
  18   2   6      647.79      605.49     46.45 o 
 -23   3   6      224.42      220.43     18.28 o 
 -21   3   6      146.12      164.27     24.34 o 
 -19   3   6      544.79      451.35     67.69 o 
 -17   3   6     1851.78     1818.33     64.47 o 
 -15   3   6       26.14       26.69      3.61 o 
 -13   3   6      724.06      681.57     14.82 o 
 -11   3   6      262.38      267.31     20.66 o 
  -9   3   6     1387.70     1365.72     24.81 o 
  -7   3   6     1211.78     1153.38     39.57 o 
  -5   3   6      210.96      173.95     12.57 o 
  -3   3   6      313.02      313.21     34.38 o 
  -1   3   6     2319.93     2328.81     54.26 o 
   1   3   6       21.64       32.90      4.39 o 
   3   3   6      253.13      212.45      8.81 o 
   5   3   6        3.43       22.53      4.89 o 
   7   3   6      989.02      885.84     34.20 o 
   9   3   6      104.31      122.80     10.70 o 
  11   3   6        8.76       14.52      5.73 o 
  13   3   6       87.57       99.12     15.87 o 
  15   3   6      255.32      304.75     20.54 o 
  17   3   6       85.50       33.58     11.07 o 
 -22   4   6      449.21      419.92     39.50 o 
 -20   4   6      915.97      904.19     52.24 o 
 -18   4   6     1266.96     1290.03     56.27 o 
 -16   4   6      761.65      695.87     20.17 o 
 -14   4   6      157.47      109.91      8.24 o 
 -12   4   6      609.11      686.69     24.93 o 
 -10   4   6     2567.67     2635.21     46.80 o 
  -8   4   6     1280.95     1198.78     51.61 o 
  -6   4   6     2519.62     2481.62     70.44 o 
  -4   4   6     4116.96     4088.28    126.03 o 
  -2   4   6     7373.40     7628.04    185.88 o 
   0   4   6     4053.87     4161.25     83.80 o 
   2   4   6       79.13       81.24      7.62 o 
   4   4   6     4065.38     3972.03     70.17 o 
   6   4   6     2475.36     2523.08    115.07 o 
   8   4   6     1784.86     1762.28     38.09 o 
  10   4   6     2086.90     2023.46     95.57 o 
  12   4   6      514.06      559.98     29.70 o 
  14   4   6      888.52      860.89     36.65 o 
  16   4   6     1005.75     1094.08     57.66 o 
 -19   5   6      934.62      993.54    101.32 o 
 -17   5   6      776.37      744.39     75.85 o 
 -15   5   6      454.88      397.64     61.85 o 
 -13   5   6     2548.94     2681.05     47.92 o 
 -11   5   6     3504.57     3692.35     74.86 o 
  -9   5   6      908.99     1003.43     39.18 o 
  -7   5   6     1575.87     1641.78     81.05 o 
  -5   5   6     3847.73     3700.45    110.61 o 
  -3   5   6     1043.47     1177.63     60.04 o 
  -1   5   6      113.06      172.10     35.64 o 
   1   5   6       31.25       22.87      3.86 o 
   3   5   6     1333.11     1427.69     83.95 o 
   5   5   6     4193.31     4139.14    165.62 o 
   7   5   6     1683.32     1707.10     44.95 o 
   9   5   6      919.82      861.35     37.29 o 
  11   5   6     1017.42     1095.66     68.28 o 
  13   5   6      634.11      574.86     44.41 o 
 -16   6   6        3.68       29.57     13.68 o 
 -14   6   6       90.17       91.93     11.16 o 
 -12   6   6      208.54      197.50     31.56 o 
 -10   6   6       93.18      127.49     12.56 o 
  -8   6   6      389.40      396.96     24.45 o 
  -6   6   6      369.32      358.17     24.47 o 
  -4   6   6     1925.67     1754.79    127.20 o 
  -2   6   6     1116.17     1224.57     73.53 o 
   0   6   6        5.32       12.19      6.99 o 
   2   6   6      479.84      461.73     40.30 o 
   4   6   6     1162.74     1181.19     68.15 o 
   6   6   6     1193.44     1172.25     41.97 o 
   8   6   6      511.27      551.45     40.79 o 
  10   6   6       45.56       42.68     18.38 o 
 -11   7   6        5.66       18.71      7.99 o 
  -9   7   6        1.90       17.50      8.59 o 
  -7   7   6        2.43       32.07      9.49 o 
  -5   7   6      100.72       80.49     16.26 o 
  -3   7   6      136.16      155.74     17.57 o 
  -1   7   6        7.21       30.70      9.15 o 
   1   7   6        0.18       17.28      5.98 o 
   3   7   6      107.09       91.53     26.97 o 
   5   7   6        1.57        5.47      7.10 o 
 -25   1   7      194.66      233.38     24.45 o 
 -23   1   7       61.44       70.77     13.65 o 
 -21   1   7      157.61      135.73     58.18 o 
 -19   1   7       71.10      134.38     30.84 o 
 -17   1   7       19.85       30.36      5.42 o 
 -15   1   7     2880.85     2765.54     86.58 o 
 -13   1   7     3224.28     2989.74     69.43 o 
 -11   1   7     3648.67     3552.75     99.82 o 
  -9   1   7     7762.75     7716.15    127.42 o 
  -7   1   7      302.68      266.61      8.73 o 
  -5   1   7     1286.89     1251.21     23.47 o 
  -3   1   7     3101.64     3029.62     51.79 o 
  -1   1   7      509.33      420.99     15.95 o 
   1   1   7      306.18      315.32     23.94 o 
   3   1   7       56.97       57.01      6.24 o 
   5   1   7     2795.39     2720.87     88.72 o 
   7   1   7     3599.17     3603.72    107.04 o 
   9   1   7      221.65      267.15     30.39 o 
  11   1   7     2781.37     2699.52     66.47 o 
  13   1   7     1419.08     1420.60     54.61 o 
  15   1   7      592.00      583.87     39.13 o 
  17   1   7      327.69      259.32     42.29 o 
 -24   2   7      290.25      386.65     22.16 o 
 -22   2   7      504.01      591.10     43.00 o 
 -20   2   7      760.54      795.62     38.79 o 
 -18   2   7     2360.40     2340.84     44.83 o 
 -16   2   7     3557.65     3593.56    155.92 o 
 -14   2   7     1081.16     1128.36     43.52 o 
 -12   2   7     1729.49     1695.72     30.33 o 
 -10   2   7     3975.37     3977.74     49.83 o 
  -8   2   7       35.69       86.98      6.59 o 
  -6   2   7     2848.92     2807.16     36.94 o 
  -4   2   7     2891.58     2690.69     52.44 o 
  -2   2   7     9592.80     9814.92    153.56 o 
   0   2   7    22984.12    24581.35    341.64 o 
   2   2   7     7784.22     7649.37    112.57 o 
   4   2   7      811.28      747.06     44.70 o 
   6   2   7     1741.19     1548.96     95.25 o 
   8   2   7     1121.78     1227.88     50.08 o 
  10   2   7     1568.36     1522.53     62.09 o 
  12   2   7      601.74      614.38     32.95 o 
  14   2   7     2567.55     2725.80     94.97 o 
  16   2   7     2097.17     2159.58     67.04 o 
  18   2   7      482.01      440.56     26.86 o 
 -23   3   7      260.48      279.55     23.35 o 
 -21   3   7      827.40      813.04     82.09 o 
 -19   3   7      651.01      607.72     53.28 o 
 -17   3   7      561.10      536.50     38.12 o 
 -15   3   7     2358.39     2479.18     64.24 o 
 -13   3   7     1960.84     1985.44     54.44 o 
 -11   3   7     2140.50     2109.22     57.92 o 
  -9   3   7     2461.74     2463.21     44.42 o 
  -7   3   7      673.37      658.16     47.72 o 
  -5   3   7     2958.43     2937.26     55.94 o 
  -3   3   7     4389.58     4497.93     95.67 o 
  -1   3   7     6067.72     6376.36     93.56 o 
   1   3   7     4301.88     4260.23    118.84 o 
   3   3   7     2475.42     2534.49     49.69 o 
   5   3   7     1333.49     1399.93     77.69 o 
   7   3   7      662.10      684.95     35.58 o 
   9   3   7      396.30      527.88     33.77 o 
  11   3   7     3112.01     3050.97     71.39 o 
  13   3   7      934.67      992.52     72.74 o 
  15   3   7      830.81      964.08    112.76 o 
  17   3   7      594.81      542.43     43.90 o 
 -22   4   7       20.33       34.97     20.43 o 
 -20   4   7       28.40       24.39      8.04 o 
 -18   4   7       85.75       64.47     10.37 o 
 -16   4   7       30.15       45.96      5.62 o 
 -14   4   7     2047.49     2071.87     56.63 o 
 -12   4   7      400.46      385.30     17.66 o 
 -10   4   7      581.41      675.98     31.04 o 
  -8   4   7      175.31      197.76     32.74 o 
  -6   4   7      635.73      663.50     47.59 o 
  -4   4   7       98.84      121.72     12.16 o 
  -2   4   7      103.55      101.38     17.35 o 
   0   4   7       30.76       47.54      7.39 o 
   2   4   7     2168.55     2124.03     77.87 o 
   4   4   7       45.24       46.03      8.44 o 
   6   4   7      302.13      263.47     15.05 o 
   8   4   7      179.47      194.80     15.66 o 
  10   4   7     1170.58     1163.52     78.34 o 
  12   4   7      887.75      805.04     35.99 o 
  14   4   7      265.58      269.48     22.81 o 
 -19   5   7       36.12       21.27     37.43 o 
 -17   5   7        1.41       27.76     11.76 o 
 -15   5   7       54.25       45.80     10.34 o 
 -13   5   7       38.83       50.56     18.32 o 
 -11   5   7       16.08       34.09     23.63 o 
  -9   5   7     1004.04      974.05     32.12 o 
  -7   5   7        3.70       24.98      8.45 o 
  -5   5   7        5.11       25.60     10.56 o 
  -3   5   7       48.74       41.53      8.93 o 
  -1   5   7        0.56        1.53      9.18 o 
   1   5   7      432.53      395.65     34.05 o 
   3   5   7      268.51      234.24     18.43 o 
   5   5   7      115.76      102.76     16.10 o 
   7   5   7      541.79      458.40     30.26 o 
   9   5   7      102.27       64.61     19.65 o 
  11   5   7      108.83       89.81     11.45 o 
  13   5   7       14.09       44.82      9.09 o 
 -16   6   7      716.94      748.69     30.61 o 
 -14   6   7      394.56      375.24     29.36 o 
 -12   6   7     1357.67     1453.41     36.35 o 
 -10   6   7      449.93      496.59     30.43 o 
  -8   6   7      222.91      196.29     15.05 o 
  -6   6   7      395.06      387.32     38.80 o 
  -4   6   7     1510.40     1334.34     68.81 o 
  -2   6   7       26.56       58.21     10.35 o 
   0   6   7     1219.97     1328.53     72.95 o 
   2   6   7      462.28      469.25     30.91 o 
   4   6   7      748.19      786.60     41.64 o 
   6   6   7      127.59      118.48     13.54 o 
   8   6   7      226.02      258.93     20.74 o 
  10   6   7      345.41      335.17     23.27 o 
 -11   7   7      283.81      280.36     46.03 o 
  -9   7   7       47.58       79.30     13.14 o 
  -7   7   7      391.11      423.39     33.05 o 
  -5   7   7      924.18      898.18     67.52 o 
  -3   7   7      608.97      505.32     45.43 o 
  -1   7   7      627.76      660.01     59.26 o 
   1   7   7      908.61      902.66    115.28 o 
   3   7   7      735.72      646.27     55.23 o 
   5   7   7      815.00      758.01     39.35 o 
 -26   0   8      233.82      211.88     28.16 o 
 -24   0   8      249.30      262.31     61.72 o 
 -22   0   8      809.20     1067.11     77.24 o 
 -20   0   8      779.22      852.74     48.22 o 
 -18   0   8     1660.87     1476.00     79.15 o 
 -16   0   8      470.89      608.44     79.40 o 
 -14   0   8     4630.72     4608.78    116.95 o 
 -12   0   8     6428.93     6309.58    103.72 o 
 -10   0   8     7124.34     7077.23    350.36 o 
  -8   0   8    16224.64    17400.20    448.86 o 
  -6   0   8     4685.69     4223.73    122.21 o 
  -4   0   8     2267.51     2096.33     37.75 o 
  -2   0   8     8136.41     8387.87    178.44 o 
   0   0   8      458.52      403.98     24.62 o 
   2   0   8     1872.18     1857.92     62.71 o 
   4   0   8     8224.41     7973.57    188.90 o 
   6   0   8     8279.58     8361.17    261.29 o 
   8   0   8     6362.78     6260.42    170.68 o 
  10   0   8       48.83       48.81     11.69 o 
  12   0   8     1136.56     1083.95     65.74 o 
  14   0   8     1725.15     1876.54    175.00 o 
  16   0   8      376.93      376.43     54.23 o 
 -25   1   8     1223.26     1259.88     71.46 o 
 -23   1   8      269.18      330.62     37.62 o 
 -21   1   8      610.91      594.05     57.39 o 
 -19   1   8     1800.47     1838.78    115.29 o 
 -17   1   8     1168.15     1115.28     38.66 o 
 -15   1   8       68.31       57.20      5.94 o 
 -13   1   8      290.93      338.78     12.83 o 
 -11   1   8     1442.71     1281.26     33.75 o 
  -9   1   8     8098.99     8411.72    128.95 o 
  -7   1   8       20.43       39.50      3.47 o 
  -5   1   8     3344.27     3310.64     70.52 o 
  -3   1   8     3244.68     3096.53     92.85 o 
  -1   1   8     1376.00     1416.01     26.58 o 
   1   1   8       86.43       58.77      7.31 o 
   3   1   8     2430.88     2330.79     41.92 o 
   5   1   8     2613.11     2661.72     57.06 o 
   7   1   8     7275.51     7144.21    202.80 o 
   9   1   8      419.97      460.04     29.61 o 
  11   1   8      657.67      661.23     38.04 o 
  13   1   8      657.15      623.09     37.14 o 
  15   1   8     1837.15     1919.03     43.72 o 
  17   1   8      682.49      594.49     64.48 o 
 -24   2   8       58.80       88.14     45.18 o 
 -22   2   8       22.63       32.43     10.43 o 
 -20   2   8       21.30       33.87     11.92 o 
 -18   2   8      419.77      434.87     20.15 o 
 -16   2   8      712.00      680.14     51.14 o 
 -14   2   8      103.34      100.94      7.02 o 
 -12   2   8      398.27      426.42     18.22 o 
 -10   2   8      496.53      505.84     20.26 o 
  -8   2   8     2531.26     2715.19     73.14 o 
  -6   2   8      905.99      864.02     21.51 o 
  -4   2   8        4.62       21.12      4.39 o 
  -2   2   8      176.38      187.44     10.68 o 
   0   2   8     4694.19     4968.54     75.99 o 
   2   2   8     1059.61     1018.81     28.34 o 
   4   2   8        1.21       18.07      5.30 o 
   6   2   8       47.44       76.87      7.72 o 
   8   2   8      297.82      269.93     14.47 o 
  10   2   8        1.29       22.19      6.36 o 
  12   2   8      144.52      132.40     12.59 o 
  14   2   8      220.57      243.59     24.79 o 
  16   2   8      276.58      248.03     18.24 o 
 -23   3   8      148.23      174.50     24.92 o 
 -21   3   8      241.43      258.96     54.65 o 
 -19   3   8     1049.09     1014.72     48.57 o 
 -17   3   8       40.53       47.40      7.47 o 
 -15   3   8      477.38      441.57     20.87 o 
 -13   3   8      332.94      286.66     30.35 o 
 -11   3   8      723.07      670.46     17.13 o 
  -9   3   8      485.01      434.54     13.80 o 
  -7   3   8      322.38      331.29     18.95 o 
  -5   3   8     2286.74     2258.17    100.46 o 
  -3   3   8     4152.75     3892.52     97.50 o 
  -1   3   8        3.29       13.70      5.99 o 
   1   3   8     1732.09     1764.21     47.42 o 
   3   3   8      407.22      356.85     21.95 o 
   5   3   8      918.63      969.03     41.64 o 
   7   3   8      156.71      180.68     39.01 o 
   9   3   8        3.60       17.70      6.24 o 
  11   3   8       47.34       51.30      9.44 o 
  13   3   8      137.92      193.25     16.71 o 
  15   3   8        1.90       16.53      6.23 o 
 -22   4   8      412.41      540.16     90.14 o 
 -20   4   8      723.81      743.80     47.96 o 
 -18   4   8      604.95      618.03     58.21 o 
 -16   4   8      376.76      391.57     36.82 o 
 -14   4   8     1324.72     1285.63     27.97 o 
 -12   4   8      483.24      504.36     19.61 o 
 -10   4   8      130.07      133.03     11.73 o 
  -8   4   8     2506.38     2504.31     83.29 o 
  -6   4   8     1015.60     1049.72     42.46 o 
  -4   4   8      259.07      301.84     31.78 o 
  -2   4   8      854.57      878.14     95.24 o 
   0   4   8      684.95      692.88     28.47 o 
   2   4   8     4418.01     4529.82    106.43 o 
   4   4   8     2236.04     2220.95     85.45 o 
   6   4   8     1039.67     1037.34     49.38 o 
   8   4   8     1571.76     1448.54     68.67 o 
  10   4   8      589.48      614.57     34.76 o 
  12   4   8      600.71      530.24     27.25 o 
  14   4   8      304.71      330.12     19.26 o 
 -19   5   8      369.24      262.19     52.54 o 
 -17   5   8       89.85       91.59     15.91 o 
 -15   5   8      406.57      488.68     44.81 o 
 -13   5   8     1473.03     1495.63     45.40 o 
 -11   5   8     1723.61     1681.64    133.60 o 
  -9   5   8     2154.82     2152.37     60.74 o 
  -7   5   8     4057.80     4174.29     83.43 o 
  -5   5   8     3130.64     3208.08     96.57 o 
  -3   5   8     1280.34     1363.44     53.82 o 
  -1   5   8       17.59       37.25      9.60 o 
   1   5   8      818.24      863.66     32.63 o 
   3   5   8     2087.70     2142.33     61.67 o 
   5   5   8      701.04      713.81     37.77 o 
   7   5   8      844.60      796.35     37.96 o 
   9   5   8     1489.83     1560.28     50.49 o 
  11   5   8      660.57      591.20     42.85 o 
 -16   6   8       90.07       67.22     17.65 o 
 -14   6   8      389.82      365.73     29.29 o 
 -12   6   8       20.60       21.77      8.08 o 
 -10   6   8       68.17       53.02     10.49 o 
  -8   6   8      181.71      182.94     19.53 o 
  -6   6   8      865.95      784.51     52.05 o 
  -4   6   8      312.13      310.56     20.59 o 
  -2   6   8       85.94       99.46     13.74 o 
   0   6   8      226.96      203.94     17.90 o 
   2   6   8      704.83      678.17     61.55 o 
   4   6   8      562.93      585.72     39.16 o 
   6   6   8      475.55      511.16     39.57 o 
   8   6   8       63.52       76.55     16.45 o 
 -11   7   8       22.54       22.91      9.68 o 
  -9   7   8       42.10       46.70     13.28 o 
  -7   7   8        4.59       14.74      9.46 o 
  -5   7   8       38.11       44.28     11.26 o 
  -3   7   8        0.21       16.35      6.25 o 
  -1   7   8       68.53       68.93     11.39 o 
   1   7   8        3.84       27.93     13.52 o 
   3   7   8      175.69      147.13     20.86 o 
 -25   1   9       37.44       22.21     20.95 o 
 -23   1   9       39.46       38.27     25.93 o 
 -21   1   9      799.96      750.63     46.71 o 
 -19   1   9      212.58      230.44     50.60 o 
 -17   1   9       20.66       32.73      8.82 o 
 -15   1   9       91.06      103.07      9.23 o 
 -13   1   9     1803.84     1728.44     37.66 o 
 -11   1   9     2913.36     2740.65     74.20 o 
  -9   1   9       51.90       45.08      5.79 o 
  -7   1   9     1622.35     1695.40     32.13 o 
  -5   1   9     6445.83     6429.76    149.48 o 
  -3   1   9     4530.58     4491.81     54.44 o 
  -1   1   9     2979.46     3072.23     46.74 o 
   1   1   9      126.70      165.58     10.27 o 
   3   1   9       38.52       45.26      6.45 o 
   5   1   9     1960.96     1891.96     48.59 o 
   7   1   9       69.82       86.83     10.25 o 
   9   1   9      713.56      691.32     32.65 o 
  11   1   9     1236.00     1269.73     34.81 o 
  13   1   9     1607.20     1622.03     66.80 o 
  15   1   9     1014.48     1000.12     79.87 o 
 -24   2   9      565.87      589.57     27.56 o 
 -22   2   9      622.63      616.36     52.88 o 
 -20   2   9      188.89      188.41     14.55 o 
 -18   2   9     2076.88     2066.06     51.13 o 
 -16   2   9     2381.42     2376.77     52.14 o 
 -14   2   9     2472.95     2498.37     59.49 o 
 -12   2   9     5060.07     5275.43     95.54 o 
 -10   2   9       57.50       43.21      3.65 o 
  -8   2   9      819.07      831.89     28.25 o 
  -6   2   9     1046.37      966.48     34.21 o 
  -4   2   9     4862.62     4799.25     87.84 o 
  -2   2   9     4391.54     4353.61     77.59 o 
   0   2   9     1089.16     1047.27     43.25 o 
   2   2   9     4509.49     4605.06     95.29 o 
   4   2   9     5569.08     5648.85    111.02 o 
   6   2   9      421.99      504.09     27.73 o 
   8   2   9     2212.57     2100.22     43.31 o 
  10   2   9     1353.58     1361.37     33.91 o 
  12   2   9     1678.80     1776.66     62.64 o 
  14   2   9      691.11      751.98     60.09 o 
  16   2   9      106.27       83.96     18.33 o 
 -23   3   9      107.67       98.72     20.49 o 
 -21   3   9      292.02      318.14     82.12 o 
 -19   3   9      832.76      810.30     49.01 o 
 -17   3   9     2498.86     2613.98     67.61 o 
 -15   3   9     1240.00     1183.15     48.25 o 
 -13   3   9      788.15      809.50     22.15 o 
 -11   3   9      305.86      308.89     10.96 o 
  -9   3   9      864.48      863.03     44.40 o 
  -7   3   9     2554.11     2659.66    105.56 o 
  -5   3   9     1154.36     1328.06     52.64 o 
  -3   3   9     2638.85     2651.20     57.36 o 
  -1   3   9     7670.31     7882.31    172.06 o 
   1   3   9     3161.77     3247.50     80.74 o 
   3   3   9      544.05      577.63     28.03 o 
   5   3   9      397.95      429.27     28.80 o 
   7   3   9      732.49      797.72     31.98 o 
   9   3   9     2166.73     2102.00     57.72 o 
  11   3   9      736.55      797.02     32.25 o 
  13   3   9      748.79      805.06     45.22 o 
 -22   4   9        5.95      114.35     35.94 o 
 -20   4   9       55.69       38.41      9.56 o 
 -18   4   9       14.54       25.24      8.19 o 
 -16   4   9      635.51      609.57     30.47 o 
 -14   4   9       75.46       75.29      9.67 o 
 -12   4   9      211.87      165.22     13.58 o 
 -10   4   9      227.56      211.62     32.77 o 
  -8   4   9      833.86      935.45     49.77 o 
  -6   4   9      584.59      585.82     36.25 o 
  -4   4   9      665.87      656.39     39.14 o 
  -2   4   9       13.53        6.51      7.90 o 
   0   4   9     1249.08     1279.63     38.73 o 
   2   4   9       20.55       29.88     13.01 o 
   4   4   9        6.20       17.51      5.92 o 
   6   4   9       11.12       11.92      6.24 o 
   8   4   9      583.19      452.93     47.95 o 
  10   4   9      747.43      683.75     45.56 o 
  12   4   9      380.61      400.78     48.43 o 
 -19   5   9        7.71       30.38     11.15 o 
 -17   5   9        9.69       49.19     12.64 o 
 -15   5   9       38.22       29.79      8.93 o 
 -13   5   9        4.76       13.95      7.45 o 
 -11   5   9       46.90       49.61     19.50 o 
  -9   5   9       30.51       50.26     15.37 o 
  -7   5   9      422.89      468.90     37.33 o 
  -5   5   9      192.76      171.98     23.49 o 
  -3   5   9       38.61       34.73     12.98 o 
  -1   5   9      182.70      167.05     16.10 o 
   1   5   9        2.57       23.23      6.58 o 
   3   5   9       25.74       38.08     10.91 o 
   5   5   9       31.33       35.77      9.32 o 
   7   5   9       84.95       97.63     12.36 o 
   9   5   9      100.77       86.50     40.87 o 
 -16   6   9      161.33      174.12     61.12 o 
 -14   6   9      329.95      370.65     58.45 o 
 -12   6   9      360.88      383.93     49.64 o 
 -10   6   9      713.63      738.53     83.13 o 
  -8   6   9      553.92      656.41     90.83 o 
  -6   6   9      882.34      929.65     32.27 o 
  -4   6   9       46.06       52.24     15.22 o 
  -2   6   9     1099.76     1275.30     67.04 o 
   0   6   9      120.56      136.18     18.31 o 
   2   6   9      494.16      495.86     28.98 o 
   4   6   9      122.51      149.58     36.97 o 
   6   6   9      309.47      285.31     21.60 o 
  -9   7   9       74.84       70.58     26.44 o 
  -7   7   9      351.27      349.40     68.96 o 
  -5   7   9      144.35      101.09     20.36 o 
  -3   7   9      770.86      783.84     52.23 o 
  -1   7   9      891.93      934.73    112.65 o 
 -24   0  10      173.90      205.57     24.46 o 
 -22   0  10      284.22      314.93     30.75 o 
 -20   0  10     2139.93     2436.60     84.84 o 
 -18   0  10      178.11      121.10     19.24 o 
 -16   0  10      256.28      203.16     15.77 o 
 -14   0  10     1975.67     1844.65     94.95 o 
 -12   0  10     8823.57     8527.80    460.12 o 
 -10   0  10     4660.38     4501.09    125.79 o 
  -8   0  10     2544.77     2260.93     53.46 o 
  -6   0  10     7326.54     7577.43    232.63 o 
  -4   0  10    11320.66    11624.83    365.07 o 
  -2   0  10      121.73      107.45     22.70 o 
   0   0  10     1123.68     1163.14    120.07 o 
   2   0  10     3375.03     3319.16    112.11 o 
   4   0  10     5662.00     5373.24    147.04 o 
   6   0  10     5712.38     5905.05    177.07 o 
   8   0  10      161.41      170.98     24.06 o 
  10   0  10     1157.72     1164.50    110.10 o 
  12   0  10     2989.02     3227.18     96.15 o 
  14   0  10      782.72      860.45    128.28 o 
 -25   1  10      129.38      120.80     27.09 o 
 -23   1  10      692.11      778.81     46.62 o 
 -21   1  10     1067.59     1055.90     59.09 o 
 -19   1  10      697.44      711.18     28.86 o 
 -17   1  10     1283.78     1228.21     45.00 o 
 -15   1  10     1576.74     1537.45     55.32 o 
 -13   1  10      186.07      151.14      8.45 o 
 -11   1  10     4569.85     4834.98    102.47 o 
  -9   1  10      655.46      595.89     36.76 o 
  -7   1  10      737.89      712.91     34.07 o 
  -5   1  10      340.43      330.15     18.71 o 
  -3   1  10     1252.34     1229.76     50.43 o 
  -1   1  10      536.55      531.45     35.42 o 
   1   1  10     1715.17     1773.18     57.38 o 
   3   1  10     1448.47     1503.88     43.47 o 
   5   1  10     3602.75     3661.26    102.90 o 
   7   1  10       10.41       41.24      8.92 o 
   9   1  10      348.45      385.80     25.71 o 
  11   1  10      171.73      172.87     17.62 o 
  13   1  10      645.76      677.62     52.80 o 
  15   1  10      424.55      363.82     26.75 o 
 -24   2  10        1.69       19.45      9.95 o 
 -22   2  10       18.63       30.69     12.04 o 
 -20   2  10       89.57       73.78     26.59 o 
 -18   2  10       48.84       44.39     13.80 o 
 -16   2  10       84.80       63.29      8.07 o 
 -14   2  10       19.73       25.29      8.22 o 
 -12   2  10      353.34      335.75     20.42 o 
 -10   2  10       26.92       30.09      4.73 o 
  -8   2  10       38.36       43.51      7.35 o 
  -6   2  10       21.46       27.59      4.23 o 
  -4   2  10       82.64       99.81      9.02 o 
  -2   2  10      399.80      416.39     30.58 o 
   0   2  10      737.99      696.32     32.13 o 
   2   2  10      846.38      816.55     33.03 o 
   4   2  10     1577.24     1651.42     59.98 o 
   6   2  10      450.15      525.10     27.75 o 
   8   2  10       60.82       84.54     13.28 o 
  10   2  10       15.81       28.75      7.16 o 
  12   2  10        0.54       39.53     11.72 o 
  14   2  10       88.36      110.43     14.18 o 
 -23   3  10       55.50       50.42     22.77 o 
 -21   3  10      364.06      367.83     76.46 o 
 -19   3  10      108.50       85.53     10.91 o 
 -17   3  10      636.02      631.67     69.09 o 
 -15   3  10      431.37      465.45     32.53 o 
 -13   3  10       49.53       52.18     10.34 o 
 -11   3  10       73.63       70.79     10.43 o 
  -9   3  10        3.11        0.04      6.67 o 
  -7   3  10      231.04      277.53     26.34 o 
  -5   3  10     1488.93     1510.84     63.29 o 
  -3   3  10        8.99       12.36      5.57 o 
  -1   3  10     1811.22     1811.08     69.96 o 
   1   3  10     1342.80     1291.20     78.47 o 
   3   3  10     2474.70     2428.39    144.87 o 
   5   3  10      490.15      451.89     26.35 o 
   7   3  10       32.00       42.37      7.05 o 
   9   3  10      339.66      255.11     18.41 o 
  11   3  10      307.81      303.48     29.00 o 
  13   3  10       67.48       73.43     18.65 o 
 -20   4  10      208.57      149.58     62.66 o 
 -18   4  10      228.95      221.53     54.36 o 
 -16   4  10     1034.97     1047.60    131.23 o 
 -14   4  10     1494.57     1508.93     74.50 o 
 -12   4  10      425.45      533.79     39.46 o 
 -10   4  10     1362.50     1387.75     57.40 o 
  -8   4  10     1747.15     1747.11     70.02 o 
  -6   4  10     1517.89     1643.72    156.93 o 
  -4   4  10       41.40       48.96     13.70 o 
  -2   4  10       62.19       55.00      9.37 o 
   0   4  10     1819.67     1904.82     44.56 o 
   2   4  10     1322.91     1452.05     41.73 o 
   4   4  10      372.29      438.37     48.54 o 
   6   4  10     1114.30     1079.18     46.88 o 
   8   4  10      448.50      447.18     28.79 o 
  10   4  10      503.77      442.33     38.96 o 
 -19   5  10       31.77       25.92     19.33 o 
 -17   5  10      396.75      460.43     50.70 o 
 -15   5  10      257.85      291.18     26.59 o 
 -13   5  10       33.79       39.80     15.24 o 
 -11   5  10      871.93      958.58     74.04 o 
  -9   5  10     3094.44     3246.21     99.94 o 
  -7   5  10     1209.41     1276.29     46.91 o 
  -5   5  10      647.17      719.34     28.65 o 
  -3   5  10      630.87      663.71     37.51 o 
  -1   5  10     2113.19     2035.86     65.17 o 
   1   5  10     1711.97     1759.13    121.39 o 
   3   5  10      519.66      508.95     54.63 o 
   5   5  10      579.21      590.02     49.32 o 
   7   5  10     1046.12     1041.74     86.04 o 
   9   5  10      490.71      495.39     41.51 o 
 -14   6  10       84.10       64.49     19.17 o 
 -12   6  10      475.12      482.60     37.35 o 
 -10   6  10      236.38      218.76     41.49 o 
  -8   6  10      183.68      119.87     15.99 o 
  -6   6  10      155.09      140.18     19.05 o 
  -4   6  10        3.28       23.84      9.81 o 
  -2   6  10      185.06      205.46     26.32 o 
   0   6  10      249.43      257.79     44.53 o 
   2   6  10       95.79       93.93     16.23 o 
   4   6  10      345.54      321.58     39.64 o 
 -25   1  11      153.16       67.36     28.09 o 
 -23   1  11      187.96      188.54     17.50 o 
 -21   1  11      120.19      155.21     18.34 o 
 -19   1  11      685.25      627.79     33.94 o 
 -17   1  11      230.90      235.34     20.48 o 
 -15   1  11      107.09      100.71     14.95 o 
 -13   1  11      520.04      475.69     28.51 o 
 -11   1  11      121.19      113.09     10.53 o 
  -9   1  11      336.34      278.49     20.31 o 
  -7   1  11     1971.91     1982.20     46.34 o 
  -5   1  11     1668.41     1622.67     40.25 o 
  -3   1  11     1906.07     1912.66     53.13 o 
  -1   1  11      797.93      862.85     40.89 o 
   1   1  11     1186.46     1224.48     34.18 o 
   3   1  11      479.08      551.07     33.95 o 
   5   1  11       29.73       24.61      6.29 o 
   7   1  11      760.59      780.64     29.23 o 
   9   1  11      837.81      804.73     53.07 o 
  11   1  11      235.20      303.66     30.76 o 
  13   1  11      461.65      495.65     74.27 o 
 -24   2  11      196.93      267.08     85.03 o 
 -22   2  11      305.40      361.46     30.93 o 
 -20   2  11     1083.87     1217.24     59.88 o 
 -18   2  11      421.20      396.67     18.89 o 
 -16   2  11     1177.54     1117.81     35.17 o 
 -14   2  11     2885.28     2837.97     64.91 o 
 -12   2  11       75.52       82.77      6.12 o 
 -10   2  11     2533.39     2599.93     69.76 o 
  -8   2  11     1864.90     1850.01     59.67 o 
  -6   2  11     1681.29     1671.23     45.08 o 
  -4   2  11     4063.76     4161.92    103.00 o 
  -2   2  11     1342.77     1320.67     63.96 o 
   0   2  11      492.71      560.64     40.14 o 
   2   2  11     1330.20     1402.19     41.77 o 
   4   2  11      400.44      454.66     28.81 o 
   6   2  11     2489.28     2462.32    126.77 o 
   8   2  11     1034.17     1114.29     49.82 o 
  10   2  11     2003.08     1824.40     54.85 o 
  12   2  11     1090.94     1162.16     51.76 o 
 -23   3  11      147.36      151.75     37.64 o 
 -21   3  11       30.97       63.20     20.34 o 
 -19   3  11      968.21      910.00     47.48 o 
 -17   3  11     1089.26     1060.10     35.98 o 
 -15   3  11     1756.75     1758.20     55.24 o 
 -13   3  11      551.86      533.91     32.56 o 
 -11   3  11      167.94      178.66     11.95 o 
  -9   3  11      422.07      526.80     44.19 o 
  -7   3  11     1459.13     1485.23     78.09 o 
  -5   3  11     1307.63     1192.18     62.12 o 
  -3   3  11     1166.63     1188.90     45.91 o 
  -1   3  11      849.44      835.34     59.98 o 
   1   3  11     2481.30     2557.91     94.02 o 
   3   3  11     1047.51     1045.72     40.15 o 
   5   3  11      512.60      535.09     28.79 o 
   7   3  11     1567.05     1585.80     62.23 o 
   9   3  11      995.74      999.20     51.96 o 
  11   3  11      608.07      500.87     52.58 o 
 -20   4  11       72.20       31.29     13.31 o 
 -18   4  11      372.36      350.41     28.71 o 
 -16   4  11        2.30       22.25     24.09 o 
 -14   4  11        2.20       18.50      4.97 o 
 -12   4  11      176.82      159.63     15.86 o 
 -10   4  11      378.69      401.46     24.05 o 
  -8   4  11       89.51       94.76     18.49 o 
  -6   4  11      625.94      656.17     38.75 o 
  -4   4  11      591.78      646.50     67.68 o 
  -2   4  11     2061.70     2041.60     90.19 o 
   0   4  11       31.23       22.29      8.03 o 
   2   4  11        5.92       16.00      4.77 o 
   4   4  11       17.49       22.93     13.60 o 
   6   4  11      225.37      180.21     20.39 o 
   8   4  11       43.18       62.31     10.83 o 
  10   4  11      113.97      115.87     19.28 o 
 -17   5  11      148.29      199.36     35.77 o 
 -15   5  11        8.31       25.09      7.05 o 
 -13   5  11      172.80      139.79     16.39 o 
 -11   5  11       40.25       41.85     10.40 o 
  -9   5  11       60.27       35.28     11.35 o 
  -7   5  11       45.89       31.95     14.39 o 
  -5   5  11       11.45       17.39      7.47 o 
  -3   5  11       21.74       27.32      8.70 o 
  -1   5  11       12.70       20.02      7.71 o 
   1   5  11      103.25      108.86     17.04 o 
   3   5  11      310.50      281.77     23.91 o 
   5   5  11       48.25       74.62     13.35 o 
   7   5  11       11.18       15.70      8.99 o 
 -14   6  11       38.84       30.94     12.00 o 
 -12   6  11       44.72       44.19     16.21 o 
 -10   6  11      328.34      289.20     30.06 o 
  -8   6  11      836.42      896.42     79.89 o 
  -6   6  11      111.02      149.22     38.77 o 
  -4   6  11     1295.67     1341.69     98.50 o 
  -2   6  11      252.17      188.99     21.30 o 
   0   6  11      258.91      261.01     23.50 o 
   2   6  11        9.51       23.61      9.23 o 
 -24   0  12      524.47      561.99     44.72 o 
 -22   0  12      631.28      560.06     95.57 o 
 -20   0  12      212.25      216.87     38.51 o 
 -18   0  12      929.02     1017.52     93.28 o 
 -16   0  12        8.10       16.29     16.53 o 
 -14   0  12       18.37       27.15      9.14 o 
 -12   0  12      957.00      924.94     42.22 o 
 -10   0  12     2278.07     2248.45    103.89 o 
  -8   0  12      656.02      614.90     33.07 o 
  -6   0  12     2846.39     2912.70     94.17 o 
  -4   0  12     1072.68     1125.50    134.69 o 
  -2   0  12     4132.52     4434.04    125.72 o 
   0   0  12     3348.38     3388.21    130.90 o 
   2   0  12     1811.89     1744.19     78.02 o 
   4   0  12      616.65      655.65     55.37 o 
   6   0  12      145.21      117.14     15.27 o 
   8   0  12      949.13      781.80    118.95 o 
  10   0  12     1526.95     1458.47     87.25 o 
  12   0  12      296.18      268.79     31.41 o 
 -23   1  12      571.26      556.24     50.20 o 
 -21   1  12      301.56      282.90     23.49 o 
 -19   1  12       56.54       69.01     20.16 o 
 -17   1  12      565.61      544.12     29.78 o 
 -15   1  12     1917.40     1936.22     33.34 o 
 -13   1  12     4444.32     4576.70     96.60 o 
 -11   1  12      308.25      305.72     20.19 o 
  -9   1  12     1488.47     1534.87     47.07 o 
  -7   1  12     1966.98     2074.43     52.69 o 
  -5   1  12      334.14      377.56     19.78 o 
  -3   1  12      109.09      110.68     11.51 o 
  -1   1  12     1241.04     1307.23     59.42 o 
   1   1  12     1450.55     1535.54     62.05 o 
   3   1  12     3781.96     4146.09     96.61 o 
   5   1  12       51.45       44.70     11.22 o 
   7   1  12      362.88      377.73     38.05 o 
   9   1  12      200.06      232.46     26.14 o 
  11   1  12      385.48      429.15     45.60 o 
 -22   2  12       52.49       68.39     21.09 o 
 -20   2  12       35.22       36.02     10.87 o 
 -18   2  12        9.86       16.27      5.99 o 
 -16   2  12        0.53       12.45      4.52 o 
 -14   2  12      601.55      501.05     21.90 o 
 -12   2  12       47.91       68.65      7.67 o 
 -10   2  12        8.83       17.04      4.48 o 
  -8   2  12      129.58      133.75     18.58 o 
  -6   2  12       25.52       40.07     10.00 o 
  -4   2  12        0.68       11.10      8.38 o 
  -2   2  12       29.21       39.34      7.88 o 
   0   2  12       55.18       35.72      6.80 o 
   2   2  12     1068.46     1117.97     65.17 o 
   4   2  12      580.23      516.47     32.72 o 
   6   2  12       94.32       92.46     15.42 o 
   8   2  12       17.02       37.00     10.36 o 
  10   2  12      165.69      116.43     15.44 o 
 -21   3  12      122.98      139.10     22.75 o 
 -19   3  12      163.96      139.02     44.02 o 
 -17   3  12      319.49      291.94     35.24 o 
 -15   3  12       95.06      106.26      9.65 o 
 -13   3  12      229.14      212.74     29.91 o 
 -11   3  12       67.34       45.50     11.46 o 
  -9   3  12      224.88      222.49     30.48 o 
  -7   3  12      107.77      111.78     13.99 o 
  -5   3  12     1267.89     1223.41     37.93 o 
  -3   3  12      317.69      279.60     25.88 o 
  -1   3  12      220.14      220.55     25.71 o 
   1   3  12      299.18      288.20     16.53 o 
   3   3  12      435.82      489.34     40.52 o 
   5   3  12      418.90      366.27     23.57 o 
   7   3  12      755.84      728.13     53.63 o 
   9   3  12      455.23      489.00     57.69 o 
 -20   4  12      171.20      179.52     29.24 o 
 -18   4  12      633.80      641.85     49.17 o 
 -16   4  12      480.35      449.91     41.45 o 
 -14   4  12      216.00      247.15     36.96 o 
 -12   4  12     1536.78     1679.03    113.37 o 
 -10   4  12      940.24      960.97     43.31 o 
  -8   4  12      863.59      887.32     34.50 o 
  -6   4  12      741.22      783.97     49.63 o 
  -4   4  12      652.74      716.41     34.82 o 
  -2   4  12     1172.53     1042.93     81.88 o 
   0   4  12      786.20      803.70     46.92 o 
   2   4  12      360.40      372.31     23.74 o 
   4   4  12      684.82      704.31     42.19 o 
   6   4  12      128.53      121.02     17.35 o 
   8   4  12      237.82      204.29     21.62 o 
 -17   5  12       95.11       59.93     16.20 o 
 -15   5  12      112.97      138.46     21.01 o 
 -13   5  12      251.03      267.79     63.91 o 
 -11   5  12      513.09      591.86     63.35 o 
  -9   5  12      393.48      405.00     29.72 o 
  -7   5  12      361.82      433.59     83.55 o 
  -5   5  12      151.10      162.21     16.77 o 
  -3   5  12      869.93     1041.44    111.48 o 
  -1   5  12      970.73     1011.64     89.01 o 
   1   5  12      500.81      543.81     67.70 o 
   3   5  12      652.66      628.87     54.05 o 
   5   5  12      779.45      804.56     48.05 o 
 -12   6  12      534.09      551.84     66.87 o 
 -10   6  12      567.19      574.90    108.50 o 
  -8   6  12      127.96      117.12     15.45 o 
  -6   6  12       19.38       33.44      9.24 o 
  -4   6  12      198.70      136.73     18.61 o 
  -2   6  12      484.83      464.69     38.05 o 
   0   6  12       79.51       91.65     16.33 o 
 -23   1  13      101.82      142.78     16.52 o 
 -21   1  13      167.79      143.67     15.41 o 
 -19   1  13      407.85      368.67     36.71 o 
 -17   1  13      410.64      420.34     31.18 o 
 -15   1  13        3.64       20.74      5.59 o 
 -13   1  13        4.41       10.41      4.97 o 
 -11   1  13      631.57      632.35     24.75 o 
  -9   1  13     1178.96     1196.24     55.77 o 
  -7   1  13      194.78      182.90     18.03 o 
  -5   1  13      830.67      874.70     37.28 o 
  -3   1  13      764.87      824.39     50.42 o 
  -1   1  13      718.24      728.54     36.48 o 
   1   1  13      433.56      402.76     36.69 o 
   3   1  13       15.70       28.44      8.28 o 
   5   1  13      396.22      393.39     21.01 o 
   7   1  13      769.39      765.91     39.68 o 
   9   1  13      173.65      189.97     18.40 o 
  11   1  13      125.38       85.28     17.77 o 
 -22   2  13      492.84      466.94     53.33 o 
 -20   2  13      543.82      537.02     55.66 o 
 -18   2  13      528.33      556.98     40.76 o 
 -16   2  13     1341.54     1353.07     38.09 o 
 -14   2  13       50.29       75.08      7.25 o 
 -12   2  13      818.12      814.17     23.96 o 
 -10   2  13     1029.46     1042.57     33.15 o 
  -8   2  13     1378.63     1405.57     58.22 o 
  -6   2  13     1929.80     2116.57     52.12 o 
  -4   2  13      430.31      441.77     24.48 o 
  -2   2  13     1642.77     1725.87     42.01 o 
   0   2  13     1871.92     1974.49     88.58 o 
   2   2  13       10.43       27.40      6.97 o 
   4   2  13     1305.30     1363.40     44.12 o 
   6   2  13      978.93     1165.81     81.31 o 
   8   2  13     1075.32     1137.49     65.37 o 
  10   2  13      635.19      603.12     75.99 o 
 -21   3  13      373.77      398.00     38.42 o 
 -19   3  13       38.21       26.49      5.90 o 
 -17   3  13      483.02      412.09     56.53 o 
 -15   3  13      450.71      499.66     71.65 o 
 -13   3  13     1020.93     1059.26     38.35 o 
 -11   3  13      634.81      622.87     31.64 o 
  -9   3  13      338.50      307.98     28.14 o 
  -7   3  13      721.36      679.21     49.39 o 
  -5   3  13     2295.77     2330.95     82.37 o 
  -3   3  13      115.90      139.47     25.26 o 
  -1   3  13       21.33       22.50     18.48 o 
   1   3  13      175.66      180.10     22.01 o 
   3   3  13     1232.11     1193.10     53.17 o 
   5   3  13     1195.33     1079.95     72.83 o 
   7   3  13      584.81      477.22     46.53 o 
 -18   4  13       80.46       34.47     13.26 o 
 -16   4  13       35.06       56.96     13.14 o 
 -14   4  13       41.43       39.95     10.98 o 
 -12   4  13        1.20       21.37      6.87 o 
 -10   4  13       14.91       25.94     11.04 o 
  -8   4  13      545.05      493.13     32.44 o 
  -6   4  13      161.83      175.00     20.09 o 
  -4   4  13      778.10      839.83    121.11 o 
  -2   4  13       70.79       92.19     20.68 o 
   0   4  13      207.71      226.54     25.63 o 
   2   4  13      113.17      149.22     19.29 o 
   4   4  13       79.79       81.42     24.60 o 
   6   4  13       33.07       51.45     20.90 o 
 -15   5  13      148.53      301.07    136.83 o 
 -13   5  13        0.35       33.18     29.34 o 
 -11   5  13      146.19      127.20     15.89 o 
  -9   5  13       13.66       39.67     12.75 o 
  -7   5  13       23.22       13.68      9.65 o 
  -5   5  13       14.15       20.27     11.75 o 
  -3   5  13       25.37       47.05      9.39 o 
  -1   5  13        3.21       27.66     15.00 o 
   1   5  13      147.35      139.70     19.89 o 
   3   5  13        2.00       25.50      9.82 o 
 -22   0  14      159.19      175.48     36.80 o 
 -20   0  14      369.33      318.34     31.79 o 
 -18   0  14     1347.94     1350.60     90.55 o 
 -16   0  14     2276.56     2212.16     73.08 o 
 -14   0  14       22.32       33.84     12.32 o 
 -12   0  14      100.86      116.79      9.89 o 
 -10   0  14      534.96      619.66     62.71 o 
  -8   0  14      874.51      869.99     62.87 o 
  -6   0  14      125.20      120.73     19.47 o 
  -4   0  14      947.20     1014.91     75.75 o 
  -2   0  14     2439.15     2491.71     73.97 o 
   0   0  14     2959.96     3147.51    187.53 o 
   2   0  14      876.34     1055.58     85.98 o 
   4   0  14       74.15      100.10     46.02 o 
   6   0  14       78.58       71.85     14.53 o 
   8   0  14      702.29      783.31    104.24 o 
 -23   1  14        9.83       10.93      9.28 o 
 -21   1  14       91.25       86.54     17.57 o 
 -19   1  14      167.55      164.57     27.14 o 
 -17   1  14        4.81       17.50      5.09 o 
 -15   1  14      818.22      769.23     17.96 o 
 -13   1  14      685.05      709.39     20.85 o 
 -11   1  14      964.54      994.06     26.39 o 
  -9   1  14     1054.10     1062.03     34.26 o 
  -7   1  14      560.99      577.58     26.15 o 
  -5   1  14      815.35      792.84     35.44 o 
  -3   1  14     1002.13     1026.66     60.85 o 
  -1   1  14      730.30      771.58     48.88 o 
   1   1  14     1615.44     1703.15     53.46 o 
   3   1  14       34.92       64.05     11.74 o 
   5   1  14      742.74      689.22     36.15 o 
   7   1  14      504.90      473.06     40.76 o 
   9   1  14      331.18      326.33     30.67 o 
 -22   2  14        1.83       20.13     14.84 o 
 -20   2  14        7.54       40.00     20.98 o 
 -18   2  14       40.50       69.26     16.62 o 
 -16   2  14      562.86      471.47     20.89 o 
 -14   2  14      201.37      206.15     12.54 o 
 -12   2  14       27.25       45.38      6.18 o 
 -10   2  14        1.14       18.66      7.82 o 
  -8   2  14      198.70      186.40     18.99 o 
  -6   2  14        1.30       19.55      4.96 o 
  -4   2  14       34.10       32.77     13.92 o 
  -2   2  14      306.06      338.30     25.47 o 
   0   2  14      101.36      101.81     21.19 o 
   2   2  14        0.44       11.57      6.22 o 
   4   2  14        0.65       33.99      6.83 o 
   6   2  14        0.67       22.43      8.50 o 
   8   2  14      111.71      137.63     21.58 o 
 -19   3  14      115.59      123.49     21.66 o 
 -17   3  14       60.11       76.23     25.38 o 
 -15   3  14      239.15      192.21     19.97 o 
 -13   3  14      343.50      374.55     65.16 o 
 -11   3  14      360.37      343.15     38.92 o 
  -9   3  14      323.32      312.32     26.28 o 
  -7   3  14      131.50      139.81     19.12 o 
  -5   3  14      288.44      256.92     46.24 o 
  -3   3  14        3.32       21.55     12.62 o 
  -1   3  14       44.93       26.41     15.31 o 
   1   3  14        7.14       26.36      9.31 o 
   3   3  14        5.24        9.78      9.70 o 
   5   3  14      280.93      205.48     28.32 o 
 -18   4  14      140.12      159.46     31.46 o 
 -16   4  14      213.52      273.38     57.30 o 
 -14   4  14      719.98      800.62    100.41 o 
 -12   4  14      420.31      437.06     67.84 o 
 -10   4  14      390.74      360.98     30.73 o 
  -8   4  14       46.69       66.66     10.08 o 
  -6   4  14      369.97      433.95     30.12 o 
  -4   4  14     1325.00     1207.81    116.81 o 
  -2   4  14      741.39      795.27     41.92 o 
   0   4  14      284.18      322.51     31.99 o 
   2   4  14     1270.33     1424.03     61.48 o 
   4   4  14      508.36      416.99     34.66 o 
 -13   5  14      442.31      448.22     69.42 o 
 -11   5  14       88.62      117.78     20.03 o 
  -9   5  14       40.61       47.03     12.42 o 
  -7   5  14      138.00       64.09     20.35 o 
  -5   5  14      563.86      556.85     63.55 o 
  -3   5  14      357.18      383.32     40.31 o 
  -1   5  14      258.14      232.40     22.40 o 
 -21   1  15      199.55      131.53     33.80 o 
 -19   1  15      323.92      378.76     42.11 o 
 -17   1  15      191.71      196.00     17.83 o 
 -15   1  15       24.10       38.98      6.96 o 
 -13   1  15        3.42       22.28      5.54 o 
 -11   1  15      290.93      271.13     19.81 o 
  -9   1  15      300.53      335.43     33.15 o 
  -7   1  15      262.63      270.94     30.12 o 
  -5   1  15      226.34      236.80     17.07 o 
  -3   1  15      670.70      624.05     53.71 o 
  -1   1  15      399.92      474.19     35.44 o 
   1   1  15       95.88       99.99     12.13 o 
   3   1  15      309.69      253.97     30.67 o 
   5   1  15      370.06      346.43     28.92 o 
   7   1  15       35.81       40.77     10.63 o 
 -20   2  15      164.31      148.07     24.36 o 
 -18   2  15      514.58      455.16     43.59 o 
 -16   2  15       13.52       20.04     13.09 o 
 -14   2  15     1025.94      962.62     48.80 o 
 -12   2  15      915.65      876.50     38.31 o 
 -10   2  15      186.54      189.97     10.72 o 
  -8   2  15     1308.13     1301.29     65.91 o 
  -6   2  15      502.83      507.07     36.92 o 
  -4   2  15      293.41      283.68     20.61 o 
  -2   2  15      363.32      391.34     36.54 o 
   0   2  15       37.83       48.28      8.96 o 
   2   2  15     1445.53     1441.78     56.26 o 
   4   2  15      594.10      509.40     47.17 o 
   6   2  15      610.74      615.04    111.51 o 
 -19   3  15      200.08       69.89     21.92 o 
 -17   3  15       34.37       50.65     10.77 o 
 -15   3  15      197.98      128.11     17.52 o 
 -13   3  15      276.17      304.98     50.20 o 
 -11   3  15      751.17      697.96     46.56 o 
  -9   3  15      620.05      574.61     36.69 o 
  -7   3  15      790.68      754.02     47.44 o 
  -5   3  15      266.16      260.15     20.77 o 
  -3   3  15      733.44      690.81     38.63 o 
  -1   3  15       27.74       80.29     13.64 o 
   1   3  15       53.73       92.91     13.22 o 
   3   3  15      335.54      373.60     59.71 o 
 -16   4  15      140.90      104.39     17.93 o 
 -14   4  15        9.04       33.19     10.96 o 
 -12   4  15        8.86       29.69      8.32 o 
 -10   4  15       44.20       42.55     22.82 o 
  -8   4  15       55.44       87.54     12.88 o 
  -6   4  15      345.71      350.80     32.72 o 
  -4   4  15        3.23        8.82      7.19 o 
  -2   4  15       36.07       43.08     19.50 o 
   0   4  15      343.97      302.21     25.55 o 
  -9   5  15        6.71       24.69      8.52 o 
  -7   5  15        7.30       38.97     19.64 o 
  -5   5  15      160.84      192.96     34.99 o 
 -20   0  16      180.20      256.87     24.79 o 
 -18   0  16      761.92      771.62     81.03 o 
 -16   0  16      967.30      976.58     80.92 o 
 -14   0  16     1265.83     1257.33     62.26 o 
 -12   0  16      202.41      268.79     26.47 o 
 -10   0  16      496.68      504.16     38.57 o 
  -8   0  16      123.75      123.61     20.19 o 
  -6   0  16      506.33      595.52     41.62 o 
  -4   0  16      301.28      317.42     29.65 o 
  -2   0  16      852.66      886.39     85.51 o 
   0   0  16      393.19      396.61     58.19 o 
   2   0  16      619.27      578.34    100.47 o 
   4   0  16      300.76      276.41     60.09 o 
 -19   1  16      177.02      183.82     18.60 o 
 -17   1  16      330.19      296.85     36.69 o 
 -15   1  16       16.18       21.51      5.65 o 
 -13   1  16       33.08       34.94      5.80 o 
 -11   1  16      575.88      511.82     27.20 o 
  -9   1  16       43.41       60.76     10.85 o 
  -7   1  16      200.27      227.80     19.72 o 
  -5   1  16      479.55      428.57     38.79 o 
  -3   1  16      622.44      580.08     35.89 o 
  -1   1  16     1195.20     1080.25     79.62 o 
   1   1  16       27.80       30.97     13.97 o 
   3   1  16      174.19      221.12     42.04 o 
 -18   2  16       35.93       28.40      7.29 o 
 -16   2  16        1.76       28.37     24.92 o 
 -14   2  16      109.72       83.43     21.05 o 
 -12   2  16      180.39      145.66     18.56 o 
 -10   2  16      299.71      231.80     24.58 o 
  -8   2  16        0.70        9.63      6.00 o 
  -6   2  16      100.86       85.26     14.09 o 
  -4   2  16       16.39       24.46      6.44 o 
  -2   2  16      199.50      225.15     21.18 o 
   0   2  16       79.83       46.24      9.08 o 
   2   2  16       66.87       82.37     25.55 o 
 -17   3  16       98.30       60.12     12.92 o 
 -15   3  16       30.05       18.96      6.16 o 
 -13   3  16      180.56      168.43     22.86 o 
 -11   3  16      234.65      253.11     29.55 o 
  -9   3  16        6.60       31.76      8.26 o 
  -7   3  16      733.55      628.78     41.54 o 
  -5   3  16      337.06      336.90     29.40 o 
  -3   3  16        1.63       31.13     14.07 o 
  -1   3  16       48.18       43.18     11.61 o 
   1   3  16        0.90       16.46     10.14 o 
 -14   4  16      278.46      251.09     44.24 o 
 -12   4  16      217.53      206.76     23.44 o 
 -10   4  16       24.38       62.14     23.74 o 
  -8   4  16      171.81      222.23     20.45 o 
  -6   4  16      262.60      320.91     27.33 o 
  -4   4  16      229.77      266.68     26.07 o 
  -2   4  16       94.34       94.45     21.52 o 
 -19   1  17       51.61       72.04     19.70 o 
 -17   1  17      354.16      313.50     50.22 o 
 -15   1  17      315.63      261.82     17.39 o 
 -13   1  17       32.98       16.59      5.17 o 
 -11   1  17        3.69       15.79      8.58 o 
  -9   1  17      151.70      134.50     18.02 o 
  -7   1  17      153.75      148.45     18.63 o 
  -5   1  17       20.51       38.96     14.40 o 
  -3   1  17       20.08       26.22      7.06 o 
  -1   1  17      309.55      249.31     21.09 o 
   1   1  17      527.54      481.92     34.80 o 
 -16   2  17       81.16       72.75     10.64 o 
 -14   2  17      234.00      199.24     29.61 o 
 -12   2  17      317.67      362.31     49.98 o 
 -10   2  17     1085.77     1051.96     87.57 o 
  -8   2  17      166.25      178.41     22.77 o 
  -6   2  17      485.76      463.37     52.57 o 
  -4   2  17      509.35      577.63     52.26 o 
  -2   2  17       23.70        9.16      7.93 o 
   0   2  17      359.26      400.76     33.40 o 
 -15   3  17      109.79      111.86     19.09 o 
 -13   3  17      178.67      213.28     80.69 o 
 -11   3  17      228.81      144.64     27.49 o 
  -9   3  17      644.89      645.67     71.06 o 
  -7   3  17      102.48      104.09     29.05 o 
  -5   3  17      247.39      295.52     29.09 o 
  -3   3  17      147.33      150.25     22.22 o 
 -16   0  18      275.45      307.19     33.14 o 
 -14   0  18      433.58      416.74     21.44 o 
 -12   0  18      357.69      292.81     60.60 o 
 -10   0  18       72.31       52.09     10.12 o 
  -8   0  18      582.24      571.39    126.85 o 
  -6   0  18      451.81      499.08     82.44 o 
  -4   0  18      615.11      531.17     72.86 o 
  -2   0  18      138.70       91.80     21.37 o 
 -15   1  18       72.17       74.23     12.49 o 
 -13   1  18      151.62      113.42     22.92 o 
 -11   1  18        4.43       16.04      8.54 o 
  -9   1  18       85.56       83.66     19.00 o 
  -7   1  18       75.99       61.53     17.53 o 
  -5   1  18      124.50      119.87     15.71 o 
  -3   1  18      260.95      281.28     46.13 o 
 -14   2  18        1.13       15.68      6.42 o 
 -12   2  18      263.00      240.94     37.70 o 
 -10   2  18        9.13       20.24      6.31 o 
  -8   2  18       36.49       46.59      9.68 o 
  -6   2  18       44.15       27.69     13.94 o 
  -4   2  18      529.22      505.63     78.65 o 
                                                 
